# Supplementary material for: Orbital topological edge states and phase transitions in one-dimensional acoustic resonator chains
Source: Nat Commun. 2023 Dec 9;14:8162. doi: 10.1038/s41467-023-44042-z (PMC10710482; doi:10.1038/s41467-023-44042-z)
Supplement: Supplementary file 3 — Source Data [file 41467_2023_44042_MOESM3_ESM.xlsx]

## Sheet: Figure1 h
	4200	0.00681	0.00141
Figure1 h	4201	0.00727	0.0015
	4202	0.00775	0.0016
	4203	0.00826	0.00171
	4204	0.00879	0.00182
	4205	0.00935	0.00193
	4206	0.00992	0.00205
	4207	0.01052	0.00218
	4208	0.01112	0.00231
	4209	0.01173	0.00244
	4210	0.01235	0.00256
	4211	0.01295	0.00268
	4212	0.01353	0.0028
	4213	0.01409	0.00293
	4214	0.01461	0.00304
	4215	0.01507	0.00313
	4216	0.01546	0.00322
	4217	0.01577	0.00329
	4218	0.01599	0.00333
	4219	0.0161	0.00336
	4220	0.0161	0.00336
	4221	0.01597	0.00333
	4222	0.01572	0.00329
	4223	0.01536	0.00322
	4224	0.01489	0.00313
	4225	0.01436	0.00302
	4226	0.0138	0.00291
	4227	0.01328	0.0028
	4228	0.01285	0.00272
	4229	0.0126	0.00266
	4230	0.01257	0.00266
	4231	0.01279	0.00271
	4232	0.01323	0.0028
	4233	0.01383	0.00292
	4234	0.01448	0.00306
	4235	0.0151	0.00319
	4236	0.01559	0.00329
	4237	0.01588	0.00335
	4238	0.01593	0.00336
	4239	0.01572	0.00332
	4240	0.0153	0.00323
	4241	0.01475	0.00312
	4242	0.0142	0.00301
	4243	0.0138	0.00293
	4244	0.0137	0.00291
	4245	0.01394	0.00296
	4246	0.01448	0.00306
	4247	0.01515	0.0032
	4248	0.01576	0.00333
	4249	0.01614	0.00341
	4250	0.01621	0.00342
	4251	0.01594	0.00337
	4252	0.01543	0.00327
	4253	0.01487	0.00315
	4254	0.0145	0.00308
	4255	0.01452	0.00308
	4256	0.01494	0.00316
	4257	0.0156	0.0033
	4258	0.01622	0.00343
	4259	0.01655	0.0035
	4260	0.01649	0.00348
	4261	0.01607	0.00339
	4262	0.0155	0.00327
	4263	0.01512	0.0032
	4264	0.01518	0.00321
	4265	0.01567	0.00331
	4266	0.01635	0.00344
	4267	0.01685	0.00354
	4268	0.01692	0.00356
	4269	0.01656	0.00348
	4270	0.016	0.00336
	4271	0.01565	0.00329
	4272	0.01581	0.00332
	4273	0.0164	0.00344
	4274	0.01704	0.00358
	4275	0.01733	0.00364
	4276	0.0171	0.00359
	4277	0.01657	0.00347
	4278	0.01618	0.00339
	4279	0.01631	0.00341
	4280	0.01692	0.00354
	4281	0.01753	0.00366
	4282	0.0177	0.0037
	4283	0.01736	0.00361
	4284	0.01683	0.0035
	4285	0.01667	0.00346
	4286	0.01711	0.00356
	4287	0.01778	0.0037
	4288	0.0181	0.00376
	4289	0.01784	0.00371
	4290	0.01731	0.00359
	4291	0.01713	0.00354
	4292	0.01758	0.00364
	4293	0.01824	0.00377
	4294	0.01847	0.00382
	4295	0.01812	0.00373
	4296	0.01765	0.00363
	4297	0.0177	0.00364
	4298	0.0183	0.00376
	4299	0.01881	0.00387
	4300	0.01872	0.00384
	4301	0.01822	0.00373
	4302	0.01805	0.00369
	4303	0.01853	0.00379
	4304	0.01914	0.00391
	4305	0.01918	0.00391
	4306	0.01871	0.00381
	4307	0.01848	0.00375
	4308	0.01894	0.00384
	4309	0.01954	0.00397
	4310	0.01955	0.00396
	4311	0.01908	0.00385
	4312	0.01895	0.00381
	4313	0.01949	0.00393
	4314	0.01999	0.00403
	4315	0.01982	0.00398
	4316	0.01938	0.00388
	4317	0.01952	0.0039
	4318	0.02015	0.00403
	4319	0.02038	0.00408
	4320	0.01999	0.00399
	4321	0.01978	0.00393
	4322	0.02028	0.00403
	4323	0.02077	0.00414
	4324	0.02056	0.00408
	4325	0.02019	0.00398
	4326	0.02051	0.00404
	4327	0.0211	0.00416
	4328	0.02105	0.00415
	4329	0.02064	0.00405
	4330	0.02083	0.00408
	4331	0.02144	0.00421
	4332	0.02147	0.0042
	4333	0.02107	0.0041
	4334	0.02123	0.00413
	4335	0.02184	0.00426
	4336	0.02185	0.00425
	4337	0.02145	0.00415
	4338	0.02169	0.00419
	4339	0.02225	0.00431
	4340	0.02217	0.00427
	4341	0.02184	0.00419
	4342	0.02221	0.00427
	4343	0.02268	0.00436
	4344	0.02243	0.0043
	4345	0.02226	0.00425
	4346	0.0228	0.00436
	4347	0.02304	0.0044
	4348	0.02268	0.00431
	4349	0.02281	0.00433
	4350	0.02338	0.00444
	4351	0.0233	0.00441
	4352	0.02303	0.00434
	4353	0.0235	0.00444
	4354	0.02381	0.00449
	4355	0.02348	0.0044
	4356	0.02362	0.00442
	4357	0.02417	0.00453
	4358	0.02402	0.00449
	4359	0.02386	0.00444
	4360	0.0244	0.00455
	4361	0.02452	0.00457
	4362	0.02422	0.00448
	4363	0.0246	0.00456
	4364	0.02494	0.00463
	4365	0.02463	0.00454
	4366	0.02483	0.00458
	4367	0.0253	0.00467
	4368	0.02507	0.0046
	4369	0.02512	0.0046
	4370	0.02563	0.00471
	4371	0.02549	0.00466
	4372	0.02544	0.00463
	4373	0.02597	0.00474
	4374	0.02589	0.00471
	4375	0.02579	0.00468
	4376	0.02631	0.00478
	4377	0.02626	0.00476
	4378	0.02616	0.00473
	4379	0.02668	0.00483
	4380	0.02663	0.00481
	4381	0.02657	0.00478
	4382	0.02707	0.00488
	4383	0.02698	0.00484
	4384	0.02697	0.00482
	4385	0.02745	0.00493
	4386	0.0273	0.00488
	4387	0.02739	0.00489
	4388	0.02783	0.00497
	4389	0.02762	0.00491
	4390	0.02784	0.00495
	4391	0.02817	0.00501
	4392	0.02795	0.00494
	4393	0.02832	0.00502
	4394	0.02847	0.00504
	4395	0.02834	0.00499
	4396	0.02881	0.00508
	4397	0.02877	0.00506
	4398	0.02881	0.00506
	4399	0.02923	0.00514
	4400	0.02905	0.00507
	4401	0.02933	0.00513
	4402	0.02954	0.00516
	4403	0.02941	0.00511
	4404	0.02985	0.0052
	4405	0.0298	0.00517
	4406	0.02991	0.00519
	4407	0.03026	0.00525
	4408	0.03011	0.0052
	4409	0.03049	0.00527
	4410	0.03054	0.00527
	4411	0.03057	0.00526
	4412	0.03094	0.00534
	4413	0.03079	0.00529
	4414	0.03114	0.00535
	4415	0.0312	0.00535
	4416	0.03126	0.00535
	4417	0.0316	0.00541
	4418	0.03148	0.00536
	4419	0.03185	0.00544
	4420	0.03187	0.00542
	4421	0.032	0.00544
	4422	0.03228	0.00549
	4423	0.0322	0.00545
	4424	0.03259	0.00552
	4425	0.03252	0.00549
	4426	0.03279	0.00554
	4427	0.0329	0.00555
	4428	0.03296	0.00555
	4429	0.03328	0.0056
	4430	0.03322	0.00558
	4431	0.03358	0.00564
	4432	0.03354	0.00561
	4433	0.03382	0.00566
	4434	0.0339	0.00566
	4435	0.03403	0.00568
	4436	0.03427	0.00572
	4437	0.03428	0.0057
	4438	0.0346	0.00577
	4439	0.03455	0.00574
	4440	0.03489	0.0058
	4441	0.03487	0.00578
	4442	0.03514	0.00583
	4443	0.03521	0.00582
	4444	0.0354	0.00585
	4445	0.03556	0.00587
	4446	0.03567	0.00587
	4447	0.03592	0.00591
	4448	0.03595	0.0059
	4449	0.03625	0.00595
	4450	0.03625	0.00593
	4451	0.03655	0.00598
	4452	0.03654	0.00596
	4453	0.03685	0.00602
	4454	0.03687	0.00601
	4455	0.03717	0.00605
	4456	0.0372	0.00604
	4457	0.03747	0.00609
	4458	0.03755	0.00608
	4459	0.03779	0.00612
	4460	0.03788	0.00612
	4461	0.0381	0.00615
	4462	0.03821	0.00616
	4463	0.03842	0.00619
	4464	0.03854	0.0062
	4465	0.03875	0.00624
	4466	0.03888	0.00625
	4467	0.03907	0.00627
	4468	0.03921	0.00628
	4469	0.03942	0.00631
	4470	0.03954	0.00632
	4471	0.03976	0.00635
	4472	0.03989	0.00636
	4473	0.0401	0.00639
	4474	0.04022	0.0064
	4475	0.04046	0.00643
	4476	0.04057	0.00644
	4477	0.04081	0.00648
	4478	0.04091	0.00648
	4479	0.04117	0.00652
	4480	0.04127	0.00652
	4481	0.04153	0.00656
	4482	0.04164	0.00657
	4483	0.04189	0.00661
	4484	0.04201	0.00662
	4485	0.04225	0.00665
	4486	0.04239	0.00666
	4487	0.04259	0.00669
	4488	0.04277	0.00671
	4489	0.04295	0.00673
	4490	0.04316	0.00675
	4491	0.04332	0.00677
	4492	0.04355	0.0068
	4493	0.04369	0.00681
	4494	0.04394	0.00684
	4495	0.04408	0.00685
	4496	0.04432	0.00689
	4497	0.04448	0.0069
	4498	0.04469	0.00692
	4499	0.0449	0.00695
	4500	0.04508	0.00697
	4501	0.04532	0.007
	4502	0.04548	0.00701
	4503	0.04572	0.00705
	4504	0.0459	0.00707
	4505	0.04613	0.0071
	4506	0.04633	0.00712
	4507	0.04653	0.00714
	4508	0.04677	0.00717
	4509	0.04696	0.00719
	4510	0.0472	0.00722
	4511	0.0474	0.00724
	4512	0.04762	0.00727
	4513	0.04785	0.0073
	4514	0.04804	0.00732
	4515	0.04829	0.00735
	4516	0.04848	0.00737
	4517	0.04871	0.00739
	4518	0.04894	0.00742
	4519	0.04914	0.00745
	4520	0.0494	0.00747
	4521	0.04961	0.0075
	4522	0.04986	0.00752
	4523	0.05011	0.00755
	4524	0.05033	0.00757
	4525	0.05059	0.00761
	4526	0.0508	0.00763
	4527	0.05104	0.00765
	4528	0.05129	0.00768
	4529	0.05152	0.0077
	4530	0.05178	0.00774
	4531	0.05203	0.00777
	4532	0.05227	0.0078
	4533	0.05255	0.00783
	4534	0.05278	0.00786
	4535	0.05305	0.00789
	4536	0.05332	0.00791
	4537	0.05357	0.00794
	4538	0.05383	0.00797
	4539	0.05409	0.008
	4540	0.05433	0.00803
	4541	0.05462	0.00807
	4542	0.05488	0.0081
	4543	0.05514	0.00813
	4544	0.05542	0.00816
	4545	0.05568	0.00819
	4546	0.05596	0.00823
	4547	0.05625	0.00826
	4548	0.05651	0.00828
	4549	0.0568	0.00831
	4550	0.05709	0.00835
	4551	0.05736	0.00838
	4552	0.05766	0.00841
	4553	0.05796	0.00844
	4554	0.05825	0.00847
	4555	0.05855	0.0085
	4556	0.05885	0.00854
	4557	0.05914	0.00857
	4558	0.05946	0.00861
	4559	0.05976	0.00864
	4560	0.06005	0.00867
	4561	0.06038	0.0087
	4562	0.0607	0.00874
	4563	0.061	0.00877
	4564	0.06133	0.00881
	4565	0.06166	0.00884
	4566	0.06197	0.00887
	4567	0.0623	0.0089
	4568	0.06263	0.00894
	4569	0.06294	0.00897
	4570	0.06326	0.00901
	4571	0.06361	0.00905
	4572	0.06395	0.00908
	4573	0.06428	0.00912
	4574	0.06464	0.00916
	4575	0.06499	0.00919
	4576	0.06532	0.00923
	4577	0.06569	0.00926
	4578	0.06606	0.0093
	4579	0.0664	0.00934
	4580	0.06676	0.00938
	4581	0.06713	0.00942
	4582	0.06751	0.00945
	4583	0.06788	0.00949
	4584	0.06825	0.00953
	4585	0.06864	0.00957
	4586	0.06901	0.0096
	4587	0.06939	0.00964
	4588	0.06979	0.00967
	4589	0.07018	0.00972
	4590	0.07055	0.00976
	4591	0.07094	0.0098
	4592	0.07135	0.00984
	4593	0.07175	0.00988
	4594	0.07216	0.00992
	4595	0.07255	0.00996
	4596	0.07299	0.01001
	4597	0.07342	0.01005
	4598	0.07382	0.01008
	4599	0.07424	0.01013
	4600	0.07468	0.01017
	4601	0.07512	0.01021
	4602	0.07554	0.01025
	4603	0.07597	0.01029
	4604	0.07642	0.01034
	4605	0.07688	0.01039
	4606	0.07732	0.01043
	4607	0.07779	0.01048
	4608	0.07827	0.01053
	4609	0.07873	0.01057
	4610	0.07921	0.01061
	4611	0.07968	0.01066
	4612	0.08016	0.0107
	4613	0.08065	0.01074
	4614	0.08111	0.01078
	4615	0.0816	0.01083
	4616	0.08211	0.01088
	4617	0.0826	0.01092
	4618	0.0831	0.01097
	4619	0.08361	0.01101
	4620	0.08412	0.01106
	4621	0.08466	0.0111
	4622	0.08519	0.01115
	4623	0.08571	0.0112
	4624	0.08625	0.01125
	4625	0.08678	0.01129
	4626	0.08733	0.01134
	4627	0.0879	0.01139
	4628	0.08846	0.01144
	4629	0.08903	0.01149
	4630	0.0896	0.01154
	4631	0.09016	0.01159
	4632	0.09076	0.01165
	4633	0.09136	0.0117
	4634	0.09194	0.01175
	4635	0.09255	0.0118
	4636	0.09315	0.01185
	4637	0.09375	0.01191
	4638	0.09438	0.01197
	4639	0.09499	0.01202
	4640	0.09561	0.01207
	4641	0.09624	0.01213
	4642	0.09688	0.01218
	4643	0.09754	0.01223
	4644	0.0982	0.01228
	4645	0.09887	0.01233
	4646	0.09955	0.01239
	4647	0.10022	0.01244
	4648	0.1009	0.01249
	4649	0.10161	0.01255
	4650	0.1023	0.01261
	4651	0.10298	0.01267
	4652	0.10372	0.01273
	4653	0.10443	0.01279
	4654	0.10517	0.01285
	4655	0.10592	0.0129
	4656	0.10667	0.01296
	4657	0.10745	0.01303
	4658	0.10823	0.01309
	4659	0.109	0.01315
	4660	0.10977	0.01322
	4661	0.11055	0.01328
	4662	0.11136	0.01334
	4663	0.11217	0.0134
	4664	0.11298	0.01346
	4665	0.11382	0.01352
	4666	0.11465	0.01358
	4667	0.11546	0.01365
	4668	0.11634	0.01371
	4669	0.11723	0.01378
	4670	0.11811	0.01384
	4671	0.11903	0.01391
	4672	0.11993	0.01397
	4673	0.12082	0.01404
	4674	0.12173	0.01411
	4675	0.12264	0.01417
	4676	0.12358	0.01424
	4677	0.12455	0.01431
	4678	0.12554	0.01438
	4679	0.12652	0.01444
	4680	0.12754	0.01451
	4681	0.12854	0.01458
	4682	0.12954	0.01465
	4683	0.13056	0.01472
	4684	0.13161	0.01479
	4685	0.13267	0.01487
	4686	0.13374	0.01494
	4687	0.13485	0.01501
	4688	0.13595	0.01508
	4689	0.13703	0.01516
	4690	0.13814	0.01523
	4691	0.1393	0.01531
	4692	0.14046	0.01538
	4693	0.14162	0.01546
	4694	0.14281	0.01553
	4695	0.14402	0.01561
	4696	0.14523	0.01568
	4697	0.14647	0.01576
	4698	0.14772	0.01585
	4699	0.14898	0.01593
	4700	0.15028	0.016
	4701	0.15157	0.01608
	4702	0.15288	0.01616
	4703	0.15422	0.01625
	4704	0.15561	0.01633
	4705	0.15701	0.01642
	4706	0.15844	0.01651
	4707	0.15987	0.01659
	4708	0.16132	0.01669
	4709	0.16283	0.01677
	4710	0.16432	0.01686
	4711	0.16582	0.01695
	4712	0.16735	0.01703
	4713	0.1689	0.01711
	4714	0.17047	0.0172
	4715	0.17202	0.01728
	4716	0.17362	0.01738
	4717	0.1753	0.01747
	4718	0.17699	0.01755
	4719	0.17869	0.01765
	4720	0.1804	0.01774
	4721	0.18218	0.01784
	4722	0.18397	0.01793
	4723	0.18575	0.01803
	4724	0.18759	0.01813
	4725	0.18945	0.01823
	4726	0.19133	0.01832
	4727	0.19327	0.01842
	4728	0.19523	0.01852
	4729	0.19721	0.01862
	4730	0.19924	0.01872
	4731	0.20133	0.01882
	4732	0.20345	0.01892
	4733	0.20559	0.01902
	4734	0.20773	0.01913
	4735	0.20997	0.01924
	4736	0.21222	0.01935
	4737	0.21447	0.01946
	4738	0.21681	0.01956
	4739	0.21913	0.01967
	4740	0.22149	0.01979
	4741	0.22396	0.01989
	4742	0.22644	0.02
	4743	0.22895	0.02012
	4744	0.23155	0.02023
	4745	0.23413	0.02034
	4746	0.23686	0.02046
	4747	0.23963	0.02058
	4748	0.24238	0.0207
	4749	0.24519	0.02082
	4750	0.24803	0.02094
	4751	0.25099	0.02106
	4752	0.25406	0.02118
	4753	0.2571	0.02131
	4754	0.26017	0.02144
	4755	0.26339	0.02157
	4756	0.26663	0.02169
	4757	0.26994	0.02183
	4758	0.27339	0.02197
	4759	0.27684	0.0221
	4760	0.28033	0.02224
	4761	0.28384	0.02237
	4762	0.28745	0.02251
	4763	0.29121	0.02265
	4764	0.295	0.02278
	4765	0.29885	0.02293
	4766	0.3028	0.02307
	4767	0.30674	0.02322
	4768	0.31088	0.02336
	4769	0.3151	0.02349
	4770	0.31939	0.02364
	4771	0.32387	0.02379
	4772	0.32841	0.02394
	4773	0.33296	0.02409
	4774	0.33766	0.02425
	4775	0.3424	0.0244
	4776	0.34724	0.02456
	4777	0.3522	0.02472
	4778	0.35733	0.02488
	4779	0.36262	0.02505
	4780	0.36802	0.02521
	4781	0.37347	0.02538
	4782	0.37913	0.02555
	4783	0.38489	0.02572
	4784	0.39076	0.0259
	4785	0.39682	0.02608
	4786	0.40292	0.02627
	4787	0.40915	0.02645
	4788	0.41555	0.02663
	4789	0.42198	0.02681
	4790	0.42857	0.02699
	4791	0.43537	0.02718
	4792	0.44235	0.02737
	4793	0.44944	0.02756
	4794	0.45662	0.02775
	4795	0.46408	0.02794
	4796	0.4718	0.02815
	4797	0.47959	0.02835
	4798	0.48765	0.02856
	4799	0.49591	0.02877
	4800	0.50415	0.02897
	4801	0.51263	0.02918
	4802	0.52137	0.02939
	4803	0.53015	0.0296
	4804	0.5392	0.02981
	4805	0.54843	0.03002
	4806	0.55775	0.03023
	4807	0.56736	0.03045
	4808	0.57705	0.03067
	4809	0.58684	0.0309
	4810	0.59677	0.03112
	4811	0.6069	0.03133
	4812	0.61724	0.03155
	4813	0.6276	0.03177
	4814	0.63798	0.03198
	4815	0.64853	0.03221
	4816	0.65913	0.03244
	4817	0.66974	0.03266
	4818	0.68046	0.03288
	4819	0.6911	0.03311
	4820	0.70182	0.03333
	4821	0.71271	0.03357
	4822	0.72339	0.0338
	4823	0.73393	0.03404
	4824	0.74435	0.03429
	4825	0.75445	0.03453
	4826	0.76433	0.03479
	4827	0.77406	0.03504
	4828	0.78355	0.0353
	4829	0.79263	0.03556
	4830	0.80147	0.03581
	4831	0.80981	0.03607
	4832	0.81763	0.03634
	4833	0.82458	0.03662
	4834	0.83132	0.03688
	4835	0.83771	0.03716
	4836	0.84329	0.03743
	4837	0.84816	0.03771
	4838	0.85237	0.03798
	4839	0.85576	0.03827
	4840	0.85854	0.03856
	4841	0.86063	0.03885
	4842	0.86207	0.03914
	4843	0.86282	0.03943
	4844	0.86256	0.03972
	4845	0.86161	0.04002
	4846	0.86039	0.04034
	4847	0.8581	0.04066
	4848	0.85493	0.04097
	4849	0.85146	0.0413
	4850	0.8473	0.04163
	4851	0.84284	0.04196
	4852	0.83752	0.04228
	4853	0.8318	0.04262
	4854	0.82592	0.04296
	4855	0.81945	0.0433
	4856	0.81276	0.04365
	4857	0.80552	0.04399
	4858	0.79803	0.04435
	4859	0.7903	0.04471
	4860	0.78248	0.04509
	4861	0.7745	0.04546
	4862	0.76628	0.04583
	4863	0.75808	0.04621
	4864	0.74954	0.04658
	4865	0.74102	0.04696
	4866	0.73244	0.04734
	4867	0.72376	0.04773
	4868	0.71519	0.04813
	4869	0.70669	0.04854
	4870	0.69812	0.04896
	4871	0.68957	0.04938
	4872	0.68129	0.0498
	4873	0.67304	0.05024
	4874	0.66477	0.05067
	4875	0.65657	0.05111
	4876	0.64844	0.05155
	4877	0.64064	0.05198
	4878	0.63291	0.05243
	4879	0.62511	0.0529
	4880	0.61767	0.05337
	4881	0.61023	0.05386
	4882	0.60314	0.05433
	4883	0.59609	0.05482
	4884	0.58902	0.05532
	4885	0.58204	0.05581
	4886	0.57537	0.05631
	4887	0.56881	0.05682
	4888	0.56224	0.05735
	4889	0.55582	0.05787
	4890	0.54956	0.05839
	4891	0.54342	0.05893
	4892	0.53735	0.05948
	4893	0.53144	0.06003
	4894	0.52572	0.0606
	4895	0.5201	0.06116
	4896	0.51463	0.06174
	4897	0.50925	0.06232
	4898	0.50396	0.06291
	4899	0.49874	0.06351
	4900	0.49372	0.06412
	4901	0.48879	0.06474
	4902	0.48395	0.06535
	4903	0.47911	0.06598
	4904	0.47449	0.06663
	4905	0.47	0.06729
	4906	0.46555	0.06796
	4907	0.46124	0.06864
	4908	0.45695	0.06933
	4909	0.45284	0.07004
	4910	0.44883	0.07074
	4911	0.4448	0.07144
	4912	0.4409	0.07215
	4913	0.43708	0.07289
	4914	0.43327	0.07362
	4915	0.42947	0.07438
	4916	0.42578	0.07515
	4917	0.42224	0.07592
	4918	0.41885	0.07672
	4919	0.41541	0.07753
	4920	0.41204	0.07835
	4921	0.40887	0.07918
	4922	0.40565	0.08002
	4923	0.40256	0.08088
	4924	0.39951	0.08174
	4925	0.39648	0.08263
	4926	0.39348	0.08354
	4927	0.39058	0.08443
	4928	0.38776	0.08533
	4929	0.385	0.08627
	4930	0.38228	0.08721
	4931	0.37959	0.08819
	4932	0.37698	0.08922
	4933	0.37445	0.09022
	4934	0.372	0.09123
	4935	0.36952	0.09225
	4936	0.36704	0.0933
	4937	0.36466	0.09437
	4938	0.36232	0.09546
	4939	0.35996	0.09655
	4940	0.35768	0.09767
	4941	0.35539	0.09879
	4942	0.35322	0.09995
	4943	0.35108	0.10114
	4944	0.34892	0.10234
	4945	0.34689	0.10357
	4946	0.345	0.10483
	4947	0.343	0.10611
	4948	0.34107	0.10741
	4949	0.33916	0.10869
	4950	0.33731	0.11002
	4951	0.33544	0.11139
	4952	0.33354	0.11278
	4953	0.33175	0.1142
	4954	0.33008	0.11568
	4955	0.32838	0.11714
	4956	0.32666	0.11863
	4957	0.32505	0.12017
	4958	0.32345	0.12171
	4959	0.32191	0.1233
	4960	0.32034	0.12493
	4961	0.31873	0.12656
	4962	0.31727	0.12824
	4963	0.31574	0.12996
	4964	0.31425	0.1317
	4965	0.31279	0.13352
	4966	0.31127	0.13532
	4967	0.30989	0.13712
	4968	0.30855	0.13898
	4969	0.30719	0.14089
	4970	0.30589	0.14281
	4971	0.30464	0.14481
	4972	0.30328	0.14687
	4973	0.30209	0.14899
	4974	0.30084	0.15111
	4975	0.29958	0.15328
	4976	0.29837	0.15548
	4977	0.29718	0.15774
	4978	0.29604	0.16007
	4979	0.29496	0.1625
	4980	0.29383	0.16493
	4981	0.29272	0.16735
	4982	0.29172	0.16989
	4983	0.2906	0.17249
	4984	0.28955	0.17513
	4985	0.28854	0.1778
	4986	0.28756	0.18056
	4987	0.28662	0.18339
	4988	0.28559	0.1863
	4989	0.28456	0.18924
	4990	0.28365	0.19226
	4991	0.28271	0.19534
	4992	0.28182	0.1985
	4993	0.28092	0.20178
	4994	0.28001	0.20507
	4995	0.27911	0.20847
	4996	0.27825	0.21195
	4997	0.27742	0.2155
	4998	0.27664	0.21914
	4999	0.27583	0.2229
	5000	0.275	0.22671
	5001	0.27426	0.23066
	5002	0.27345	0.2347
	5003	0.27266	0.23882
	5004	0.272	0.24307
	5005	0.27127	0.24743
	5006	0.27056	0.25193
	5007	0.26987	0.25653
	5008	0.26919	0.26121
	5009	0.26849	0.26605
	5010	0.26784	0.27096
	5011	0.26716	0.27598
	5012	0.26657	0.28127
	5013	0.266	0.28668
	5014	0.26531	0.29214
	5015	0.26471	0.29778
	5016	0.26406	0.30354
	5017	0.26345	0.30943
	5018	0.26289	0.31551
	5019	0.26228	0.32178
	5020	0.26173	0.32826
	5021	0.26121	0.33499
	5022	0.26069	0.34177
	5023	0.26016	0.34869
	5024	0.25965	0.35592
	5025	0.25909	0.36332
	5026	0.25855	0.37097
	5027	0.25808	0.37881
	5028	0.2576	0.38684
	5029	0.25717	0.39518
	5030	0.25673	0.40369
	5031	0.25634	0.41249
	5032	0.256	0.42132
	5033	0.25557	0.43038
	5034	0.25515	0.43987
	5035	0.25473	0.44965
	5036	0.25436	0.45963
	5037	0.254	0.46989
	5038	0.25359	0.48037
	5039	0.25319	0.49122
	5040	0.25286	0.5024
	5041	0.2525	0.51371
	5042	0.25213	0.52518
	5043	0.25176	0.53705
	5044	0.25133	0.54913
	5045	0.25101	0.5616
	5046	0.25075	0.57442
	5047	0.25047	0.58751
	5048	0.2502	0.6008
	5049	0.24993	0.61422
	5050	0.24962	0.62789
	5051	0.24934	0.64163
	5052	0.24911	0.65571
	5053	0.24885	0.67005
	5054	0.24859	0.68461
	5055	0.24834	0.69909
	5056	0.24814	0.71381
	5057	0.24796	0.72868
	5058	0.24778	0.74347
	5059	0.24754	0.75834
	5060	0.24731	0.77325
	5061	0.24714	0.78808
	5062	0.24698	0.80272
	5063	0.2468	0.81709
	5064	0.24652	0.83126
	5065	0.24636	0.84513
	5066	0.24621	0.85861
	5067	0.24604	0.87145
	5068	0.24585	0.88406
	5069	0.2457	0.89609
	5070	0.24555	0.90776
	5071	0.24542	0.91881
	5072	0.24531	0.929
	5073	0.24522	0.93866
	5074	0.24514	0.94789
	5075	0.24503	0.9562
	5076	0.24492	0.96394
	5077	0.24484	0.97086
	5078	0.24483	0.97698
	5079	0.24477	0.98234
	5080	0.24469	0.98692
	5081	0.24465	0.99073
	5082	0.24462	0.99381
	5083	0.24454	0.99637
	5084	0.24446	0.9984
	5085	0.24454	0.99968
	5086	0.24449	1
	5087	0.24445	1
	5088	0.24445	0.99973
	5089	0.24434	0.99859
	5090	0.24432	0.9969
	5091	0.24431	0.99507
	5092	0.24431	0.99282
	5093	0.24439	0.9902
	5094	0.24437	0.98715
	5095	0.24442	0.98414
	5096	0.24451	0.98091
	5097	0.24457	0.97736
	5098	0.24461	0.97374
	5099	0.24468	0.97007
	5100	0.24471	0.96633
	5101	0.24476	0.96245
	5102	0.24486	0.95843
	5103	0.2449	0.9545
	5104	0.245	0.95077
	5105	0.24511	0.947
	5106	0.24527	0.9435
	5107	0.24536	0.93979
	5108	0.24551	0.93616
	5109	0.24564	0.9328
	5110	0.24576	0.92926
	5111	0.24592	0.92595
	5112	0.24608	0.92278
	5113	0.24625	0.91938
	5114	0.24636	0.9161
	5115	0.24649	0.91325
	5116	0.24658	0.91051
	5117	0.24673	0.908
	5118	0.24697	0.90582
	5119	0.24721	0.90342
	5120	0.24741	0.90136
	5121	0.24754	0.89949
	5122	0.24773	0.89775
	5123	0.24794	0.89605
	5124	0.24817	0.89465
	5125	0.24842	0.89328
	5126	0.24866	0.89207
	5127	0.24888	0.89103
	5128	0.24916	0.89036
	5129	0.24943	0.8899
	5130	0.24964	0.88952
	5131	0.24997	0.88916
	5132	0.25025	0.88897
	5133	0.25054	0.88894
	5134	0.25092	0.8892
	5135	0.25126	0.88935
	5136	0.25153	0.88976
	5137	0.25183	0.89044
	5138	0.25209	0.89101
	5139	0.25235	0.89146
	5140	0.2527	0.89236
	5141	0.25302	0.89301
	5142	0.2533	0.89381
	5143	0.25369	0.89503
	5144	0.25405	0.89616
	5145	0.25446	0.89754
	5146	0.25486	0.89889
	5147	0.25521	0.90014
	5148	0.25564	0.90163
	5149	0.25602	0.90308
	5150	0.25641	0.90445
	5151	0.25685	0.90589
	5152	0.25728	0.90695
	5153	0.25773	0.90816
	5154	0.25818	0.90967
	5155	0.25858	0.91091
	5156	0.25904	0.91213
	5157	0.25957	0.91332
	5158	0.26007	0.9142
	5159	0.26061	0.91505
	5160	0.26115	0.91557
	5161	0.26166	0.91588
	5162	0.26218	0.91629
	5163	0.26265	0.91629
	5164	0.26313	0.91592
	5165	0.26363	0.91525
	5166	0.26417	0.91416
	5167	0.26475	0.913
	5168	0.26527	0.91164
	5169	0.26582	0.90957
	5170	0.26645	0.90724
	5171	0.26708	0.90461
	5172	0.26771	0.90149
	5173	0.26836	0.89817
	5174	0.26897	0.89419
	5175	0.26957	0.88975
	5176	0.27022	0.88486
	5177	0.27081	0.87956
	5178	0.27145	0.87385
	5179	0.27214	0.86792
	5180	0.27289	0.86136
	5181	0.2737	0.85454
	5182	0.27441	0.84743
	5183	0.27509	0.83969
	5184	0.27585	0.83157
	5185	0.27661	0.82295
	5186	0.2773	0.814
	5187	0.27808	0.80484
	5188	0.27883	0.79518
	5189	0.2796	0.78539
	5190	0.28036	0.77547
	5191	0.28108	0.76511
	5192	0.28192	0.75465
	5193	0.28274	0.74409
	5194	0.28354	0.73333
	5195	0.28447	0.72253
	5196	0.28529	0.71151
	5197	0.28609	0.70039
	5198	0.28703	0.68941
	5199	0.288	0.67816
	5200	0.28893	0.66692
	5201	0.28986	0.65598
	5202	0.29079	0.64476
	5203	0.29171	0.63368
	5204	0.29267	0.62274
	5205	0.29367	0.6119
	5206	0.2947	0.60138
	5207	0.29576	0.59074
	5208	0.29676	0.58018
	5209	0.29781	0.56977
	5210	0.29891	0.55954
	5211	0.30003	0.54954
	5212	0.30111	0.53974
	5213	0.3022	0.52978
	5214	0.3032	0.52015
	5215	0.30428	0.5107
	5216	0.30546	0.50131
	5217	0.30667	0.49209
	5218	0.30784	0.48317
	5219	0.30901	0.47435
	5220	0.31025	0.46573
	5221	0.31149	0.4573
	5222	0.31278	0.44908
	5223	0.31403	0.44106
	5224	0.3153	0.43315
	5225	0.31664	0.42529
	5226	0.31796	0.4176
	5227	0.31928	0.41016
	5228	0.32064	0.403
	5229	0.32203	0.39596
	5230	0.32329	0.38912
	5231	0.32472	0.38236
	5232	0.32625	0.37573
	5233	0.32776	0.36924
	5234	0.32933	0.3629
	5235	0.33085	0.35678
	5236	0.33241	0.35081
	5237	0.33393	0.34489
	5238	0.33556	0.33908
	5239	0.33715	0.33339
	5240	0.33882	0.32787
	5241	0.34047	0.32243
	5242	0.34207	0.31719
	5243	0.34378	0.31206
	5244	0.34537	0.30703
	5245	0.34704	0.30206
	5246	0.34882	0.29723
	5247	0.35071	0.29255
	5248	0.35264	0.28798
	5249	0.35447	0.2835
	5250	0.35638	0.2791
	5251	0.35825	0.27479
	5252	0.36015	0.27055
	5253	0.36214	0.26652
	5254	0.3642	0.26258
	5255	0.36623	0.2586
	5256	0.36829	0.25473
	5257	0.37038	0.25106
	5258	0.37255	0.24742
	5259	0.37474	0.24388
	5260	0.37697	0.24038
	5261	0.37913	0.23689
	5262	0.38138	0.23354
	5263	0.38371	0.23023
	5264	0.386	0.22692
	5265	0.38835	0.22377
	5266	0.39084	0.22068
	5267	0.39336	0.21769
	5268	0.39584	0.21472
	5269	0.39837	0.21179
	5270	0.40098	0.20897
	5271	0.4036	0.20617
	5272	0.40625	0.20341
	5273	0.40897	0.20078
	5274	0.41171	0.19811
	5275	0.41447	0.1955
	5276	0.41723	0.19297
	5277	0.42016	0.19046
	5278	0.42304	0.1881
	5279	0.42605	0.18574
	5280	0.42915	0.18338
	5281	0.43243	0.18112
	5282	0.43563	0.1789
	5283	0.43877	0.17669
	5284	0.44215	0.17453
	5285	0.44539	0.17241
	5286	0.44873	0.17032
	5287	0.4523	0.16829
	5288	0.4557	0.16625
	5289	0.45927	0.16426
	5290	0.46284	0.16236
	5291	0.46634	0.16043
	5292	0.47023	0.15856
	5293	0.47405	0.15675
	5294	0.47792	0.15492
	5295	0.48185	0.15318
	5296	0.48579	0.15143
	5297	0.49001	0.14971
	5298	0.49416	0.14801
	5299	0.49826	0.14638
	5300	0.50247	0.14473
	5301	0.50701	0.14312
	5302	0.51136	0.14152
	5303	0.51588	0.14
	5304	0.52066	0.13849
	5305	0.52545	0.13697
	5306	0.5304	0.13556
	5307	0.53526	0.13413
	5308	0.54014	0.13268
	5309	0.54528	0.13129
	5310	0.55027	0.12991
	5311	0.55563	0.12856
	5312	0.56098	0.12725
	5313	0.56634	0.12592
	5314	0.57194	0.1246
	5315	0.57769	0.12331
	5316	0.5834	0.12203
	5317	0.58936	0.1208
	5318	0.59529	0.1196
	5319	0.60117	0.11837
	5320	0.6073	0.11718
	5321	0.61367	0.11601
	5322	0.61994	0.11486
	5323	0.62666	0.11373
	5324	0.63322	0.11261
	5325	0.63982	0.11148
	5326	0.64653	0.11039
	5327	0.65334	0.10931
	5328	0.66036	0.10825
	5329	0.66756	0.10724
	5330	0.67474	0.10619
	5331	0.68228	0.10516
	5332	0.68974	0.10414
	5333	0.69723	0.10311
	5334	0.70523	0.10214
	5335	0.71316	0.10117
	5336	0.72085	0.10022
	5337	0.72872	0.09926
	5338	0.7366	0.0983
	5339	0.74494	0.09736
	5340	0.75342	0.09641
	5341	0.7614	0.09548
	5342	0.76952	0.09458
	5343	0.77767	0.09369
	5344	0.78581	0.0928
	5345	0.79437	0.09192
	5346	0.8026	0.09108
	5347	0.81084	0.09023
	5348	0.81944	0.08942
	5349	0.82781	0.0886
	5350	0.83614	0.08776
	5351	0.84436	0.08695
	5352	0.85234	0.08615
	5353	0.86048	0.08538
	5354	0.86842	0.08463
	5355	0.87635	0.08386
	5356	0.88389	0.0831
	5357	0.89124	0.08235
	5358	0.89847	0.08162
	5359	0.90553	0.08092
	5360	0.91223	0.08022
	5361	0.91859	0.07952
	5362	0.92475	0.07886
	5363	0.93062	0.07816
	5364	0.93606	0.07749
	5365	0.94086	0.07681
	5366	0.94517	0.07616
	5367	0.94917	0.07553
	5368	0.95268	0.07489
	5369	0.95559	0.07426
	5370	0.95793	0.07365
	5371	0.95999	0.07303
	5372	0.96144	0.07244
	5373	0.96268	0.07186
	5374	0.96297	0.07129
	5375	0.96269	0.0707
	5376	0.9621	0.07011
	5377	0.96079	0.06954
	5378	0.95906	0.06897
	5379	0.95669	0.06842
	5380	0.95357	0.06788
	5381	0.94993	0.06734
	5382	0.94563	0.0668
	5383	0.9409	0.06628
	5384	0.93574	0.06576
	5385	0.93014	0.06524
	5386	0.92426	0.06474
	5387	0.91761	0.06422
	5388	0.91071	0.06371
	5389	0.90349	0.06319
	5390	0.89559	0.0627
	5391	0.88784	0.06222
	5392	0.87946	0.06174
	5393	0.87067	0.06126
	5394	0.86198	0.06078
	5395	0.85311	0.06029
	5396	0.84398	0.05982
	5397	0.8347	0.05936
	5398	0.82553	0.05893
	5399	0.81606	0.05848
	5400	0.80604	0.05803
	5401	0.79622	0.05758
	5402	0.78684	0.05714
	5403	0.77699	0.05671
	5404	0.76706	0.05627
	5405	0.75745	0.05585
	5406	0.7479	0.05544
	5407	0.73828	0.05503
	5408	0.72889	0.05461
	5409	0.71929	0.05422
	5410	0.7098	0.0538
	5411	0.70045	0.05339
	5412	0.69112	0.05299
	5413	0.68202	0.05261
	5414	0.67274	0.05221
	5415	0.66393	0.05182
	5416	0.65494	0.05143
	5417	0.64601	0.05105
	5418	0.63751	0.05067
	5419	0.62871	0.0503
	5420	0.62027	0.04994
	5421	0.6124	0.04958
	5422	0.60423	0.04921
	5423	0.59616	0.04886
	5424	0.58841	0.04851
	5425	0.58077	0.04815
	5426	0.57309	0.04779
	5427	0.56546	0.04744
	5428	0.55798	0.04712
	5429	0.551	0.04678
	5430	0.5439	0.04644
	5431	0.53683	0.04611
	5432	0.5299	0.04579
	5433	0.52332	0.04547
	5434	0.51682	0.04515
	5435	0.51027	0.04482
	5436	0.50388	0.04451
	5437	0.49761	0.04422
	5438	0.49151	0.0439
	5439	0.48544	0.04361
	5440	0.47952	0.04329
	5441	0.47379	0.04298
	5442	0.46809	0.0427
	5443	0.46229	0.0424
	5444	0.45683	0.0421
	5445	0.4516	0.04181
	5446	0.44606	0.04152
	5447	0.4409	0.04125
	5448	0.43598	0.04097
	5449	0.43085	0.04069
	5450	0.42611	0.04043
	5451	0.4212	0.04016
	5452	0.41629	0.0399
	5453	0.41178	0.03963
	5454	0.4072	0.03935
	5455	0.40267	0.03909
	5456	0.39838	0.03885
	5457	0.39386	0.03859
	5458	0.38972	0.03835
	5459	0.38578	0.03812
	5460	0.3814	0.03785
	5461	0.37752	0.03761
	5462	0.37355	0.03738
	5463	0.36936	0.03712
	5464	0.36578	0.03691
	5465	0.36197	0.03667
	5466	0.35807	0.03642
	5467	0.35471	0.03622
	5468	0.35078	0.03596
	5469	0.34728	0.03575
	5470	0.34392	0.03554
	5471	0.34028	0.0353
	5472	0.33721	0.03511
	5473	0.3338	0.03488
	5474	0.33066	0.03465
	5475	0.32761	0.03448
	5476	0.32404	0.03422
	5477	0.32124	0.03405
	5478	0.31801	0.03384
	5479	0.31492	0.03362
	5480	0.31225	0.03346
	5481	0.30899	0.03323
	5482	0.30647	0.03308
	5483	0.30348	0.03286
	5484	0.30077	0.03268
	5485	0.29826	0.03253
	5486	0.29503	0.03229
	5487	0.2929	0.03217
	5488	0.28992	0.03193
	5489	0.28752	0.03177
	5490	0.28502	0.03161
	5491	0.28211	0.03139
	5492	0.28013	0.03127
	5493	0.27711	0.03103
	5494	0.27514	0.03091
	5495	0.27248	0.0307
	5496	0.2702	0.03054
	5497	0.26795	0.03041
	5498	0.26541	0.0302
	5499	0.26373	0.03011
	5500	0.26082	0.02987
	5501	0.25922	0.02979
	5502	0.2565	0.02956
	5503	0.25477	0.02946
	5504	0.25259	0.0293
	5505	0.25035	0.02914
	5506	0.24871	0.02903
	5507	0.24619	0.02881
	5508	0.24474	0.02875
	5509	0.24217	0.02851
	5510	0.2409	0.02848
	5511	0.23822	0.02822
	5512	0.23702	0.02818
	5513	0.23457	0.02796
	5514	0.23308	0.02788
	5515	0.23095	0.02772
	5516	0.22925	0.0276
	5517	0.22753	0.02748
	5518	0.22551	0.02731
	5519	0.22409	0.02723
	5520	0.22191	0.02704
	5521	0.22068	0.02699
	5522	0.21841	0.02676
	5523	0.21747	0.02676
	5524	0.21497	0.02651
	5525	0.21417	0.02652
	5526	0.21167	0.02626
	5527	0.21092	0.02628
	5528	0.2084	0.02601
	5529	0.20781	0.02606
	5530	0.20535	0.02578
	5531	0.20482	0.02584
	5532	0.20226	0.02556
	5533	0.20175	0.02561
	5534	0.19929	0.02534
	5535	0.1988	0.0254
	5536	0.19636	0.02512
	5537	0.19595	0.02519
	5538	0.19343	0.02491
	5539	0.19303	0.02498
	5540	0.19064	0.0247
	5541	0.19026	0.02476
	5542	0.18798	0.02449
	5543	0.18746	0.02454
	5544	0.18527	0.0243
	5545	0.18461	0.02432
	5546	0.18278	0.02413
	5547	0.18188	0.0241
	5548	0.1804	0.02397
	5549	0.17906	0.02388
	5550	0.17805	0.02382
	5551	0.17637	0.02364
	5552	0.17579	0.02366
	5553	0.17367	0.02341
	5554	0.17355	0.02352
	5555	0.17105	0.0232
	5556	0.17112	0.02335
	5557	0.16879	0.02305
	5558	0.16864	0.02315
	5559	0.16675	0.02293
	5560	0.16595	0.02291
	5561	0.16482	0.02283
	5562	0.16324	0.02266
	5563	0.16299	0.02273
	5564	0.16071	0.02243
	5565	0.16089	0.02259
	5566	0.15848	0.02225
	5567	0.1585	0.02238
	5568	0.1567	0.02217
	5569	0.15579	0.02211
	5570	0.15518	0.02212
	5571	0.15319	0.02185
	5572	0.1535	0.02202
	5573	0.1511	0.02168
	5574	0.15121	0.02183
	5575	0.14952	0.02162
	5576	0.14847	0.02155
	5577	0.14821	0.02162
	5578	0.14593	0.0213
	5579	0.14642	0.0215
	5580	0.14426	0.02119
	5581	0.14392	0.02124
	5582	0.14319	0.0212
	5583	0.14125	0.02094
	5584	0.14183	0.02115
	5585	0.13945	0.02081
	5586	0.13937	0.02089
	5587	0.13855	0.02083
	5588	0.13664	0.02057
	5589	0.13727	0.0208
	5590	0.13501	0.02047
	5591	0.13483	0.02054
	5592	0.13427	0.02053
	5593	0.13211	0.0202
	5594	0.13284	0.02044
	5595	0.1309	0.02015
	5596	0.13009	0.0201
	5597	0.13036	0.02024
	5598	0.12791	0.01985
	5599	0.12834	0.02004
	5600	0.12738	0.01995
	5601	0.12551	0.01967
	5602	0.12636	0.01994
	5603	0.12435	0.01963
	5604	0.12357	0.01956
	5605	0.12407	0.01976
	5606	0.12164	0.01936
	5607	0.12176	0.01948
	5608	0.12157	0.01952
	5609	0.11925	0.01914
	5610	0.11996	0.01938
	5611	0.11905	0.01928
	5612	0.11705	0.01896
	5613	0.11806	0.01925
	5614	0.1166	0.01905
	5615	0.11498	0.0188
	5616	0.11608	0.01909
	5617	0.11427	0.01882
	5618	0.11295	0.01865
	5619	0.11404	0.01894
	5620	0.11212	0.01862
	5621	0.11099	0.01847
	5622	0.11212	0.01878
	5623	0.11016	0.01845
	5624	0.109	0.0183
	5625	0.1102	0.01861
	5626	0.10835	0.01831
	5627	0.10694	0.0181
	5628	0.10827	0.01843
	5629	0.10674	0.01819
	5630	0.1049	0.01789
	5631	0.10625	0.01823
	5632	0.1053	0.01811
	5633	0.10302	0.01772
	5634	0.10411	0.018
	5635	0.10402	0.01804
	5636	0.10144	0.01758
	5637	0.10181	0.01772
	5638	0.10259	0.01795
	5639	0.10021	0.01753
	5640	0.09942	0.01743
	5641	0.10087	0.01779
	5642	0.09937	0.01754
	5643	0.09732	0.01718
	5644	0.09859	0.0175
	5645	0.09873	0.01757
	5646	0.09606	0.01709
	5647	0.09591	0.01712
	5648	0.09739	0.01748
	5649	0.09563	0.01718
	5650	0.09363	0.01682
	5651	0.09499	0.01716
	5652	0.09532	0.01728
	5653	0.09273	0.01679
	5654	0.09205	0.01671
	5655	0.09378	0.01712
	5656	0.09291	0.017
	5657	0.09033	0.0165
	5658	0.09074	0.01664
	5659	0.09224	0.01702
	5660	0.09059	0.01672
	5661	0.08835	0.01629
	5662	0.08935	0.01655
	5663	0.09058	0.01687
	5664	0.08862	0.01651
	5665	0.08656	0.01611
	5666	0.08779	0.01642
	5667	0.08897	0.01672
	5668	0.08692	0.01634
	5669	0.08477	0.01593
	5670	0.08594	0.01622
	5671	0.08738	0.01658
	5672	0.08567	0.01626
	5673	0.08322	0.01577
	5674	0.08385	0.01597
	5675	0.08572	0.01641
	5676	0.08483	0.01624
	5677	0.08204	0.01569
	5678	0.08161	0.01565
	5679	0.08367	0.01613
	5680	0.08407	0.01625
	5681	0.08155	0.01575
	5682	0.07965	0.01539
	5683	0.08091	0.01571
	5684	0.08272	0.01613
	5685	0.08166	0.01595
	5686	0.07882	0.01538
	5687	0.07809	0.01525
	5688	0.08009	0.01573
	5689	0.0813	0.01604
	5690	0.0795	0.01569
	5691	0.07674	0.01513
	5692	0.07655	0.01512
	5693	0.0787	0.01563
	5694	0.07977	0.0159
	5695	0.07796	0.01554
	5696	0.07519	0.01496
	5697	0.07477	0.0149
	5698	0.07686	0.01541
	5699	0.07833	0.01578
	5700	0.07708	0.01554
	5701	0.07424	0.01495
	5702	0.07281	0.01467
	5703	0.07424	0.01503
	5704	0.07647	0.01556
	5705	0.07663	0.01563
	5706	0.0743	0.01515
	5707	0.07164	0.01458
	5708	0.07129	0.01454
	5709	0.07331	0.01503
	5710	0.07529	0.01551
	5711	0.075	0.01549
	5712	0.07243	0.01496
	5713	0.06985	0.0144
	5714	0.06948	0.01434
	5715	0.07142	0.01483
	5716	0.0736	0.01536
	5717	0.07391	0.01547
	5718	0.07187	0.01504
	5719	0.06899	0.0144
	5720	0.06744	0.01409
	5721	0.06837	0.01434
	5722	0.07078	0.01493
	5723	0.07251	0.01537
	5724	0.07217	0.01533
	5725	0.06987	0.01483
	5726	0.06702	0.0142
	5727	0.06549	0.01388
	5728	0.06626	0.0141
	5729	0.06854	0.01466
	5730	0.07065	0.0152
	5731	0.07122	0.01536
	5732	0.06977	0.01506
	5733	0.06702	0.01445
	5734	0.06441	0.01387
	5735	0.06334	0.01365
	5736	0.06433	0.01392
	5737	0.06666	0.01449
	5738	0.06893	0.01506
	5739	0.06992	0.01533
	5740	0.06915	0.01519
	5741	0.06691	0.01469
	5742	0.06402	0.01404
	5743	0.06168	0.01353
	5744	0.06091	0.01337
	5745	0.06195	0.01365
	5746	0.06414	0.01421
	5747	0.06652	0.01481
	5748	0.06823	0.01525
	5749	0.06857	0.01537
	5750	0.06743	0.01513
	5751	0.06517	0.01463
	5752	0.06233	0.01398
	5753	0.05975	0.01339
	5754	0.05819	0.01304
	5755	0.05803	0.01303
	5756	0.05929	0.01338
	5757	0.06148	0.01394
	5758	0.06395	0.01456
	5759	0.066	0.01509
	5760	0.06729	0.01543
	5761	0.06756	0.01553
	5762	0.06676	0.01537
	5763	0.06501	0.01498
	5764	0.06256	0.01443
	5765	0.05977	0.01379
	5766	0.0571	0.01317
	5767	0.05489	0.01267
	5768	0.05353	0.01237
	5769	0.05325	0.01232
	5770	0.054	0.01254
	5771	0.05556	0.01295
	5772	0.05769	0.01349
	5773	0.06006	0.01409
	5774	0.06243	0.0147
	5775	0.06456	0.01525
	5776	0.06627	0.0157
	5777	0.06757	0.01604
	5778	0.06833	0.01626
	5779	0.06854	0.01635
	5780	0.06826	0.01632
	5781	0.06753	0.01618
	5782	0.06634	0.01593
	5783	0.0648	0.01559
	5784	0.06297	0.01517
	5785	0.06089	0.01468
	5786	0.05858	0.01415
	5787	0.05611	0.01357
	5788	0.05357	0.01298
	5789	0.05098	0.01238
	5790	0.04839	0.01177
	5791	0.04581	0.01115
	5792	0.04328	0.01054
	5793	0.0408	0.00995
	5794	0.0384	0.00937
	5795	0.03607	0.00883
	5796	0.03388	0.0083
	5797	0.03178	0.0078
	5798	0.0298	0.00732
	5799	0.02793	0.00687
	5800	0.02621	0.00645

## Sheet: Figure3 b2
	4200	0.000853118	0.00125
Figure3 b2	4201	0.000889576	0.00136
	4202	0.000926034	0.00143
	4203	0.000984367	0.00152
	4204	0.00104	0.00163
	4205	0.00109	0.00173
	4206	0.00117	0.00183
	4207	0.00123	0.00192
	4208	0.00128	0.00203
	4209	0.00136	0.00216
	4210	0.00144	0.00227
	4211	0.0015	0.00239
	4212	0.00153	0.00251
	4213	0.00158	0.00261
	4214	0.00163	0.00269
	4215	0.00169	0.00276
	4216	0.00173	0.00283
	4217	0.00176	0.00289
	4218	0.00178	0.00293
	4219	0.00176	0.00295
	4220	0.00175	0.00295
	4221	0.00172	0.00294
	4222	0.00168	0.00288
	4223	0.00164	0.00282
	4224	0.00159	0.00273
	4225	0.00152	0.00265
	4226	0.00144	0.00256
	4227	0.00138	0.00245
	4228	0.00133	0.00238
	4229	0.00131	0.00234
	4230	0.00131	0.00233
	4231	0.00133	0.00237
	4232	0.00137	0.00244
	4233	0.00143	0.00254
	4234	0.00149	0.00266
	4235	0.00155	0.00276
	4236	0.00158	0.00286
	4237	0.0016	0.00292
	4238	0.0016	0.00291
	4239	0.00157	0.00287
	4240	0.00152	0.00279
	4241	0.00144	0.00269
	4242	0.00139	0.00259
	4243	0.00134	0.00252
	4244	0.00133	0.0025
	4245	0.00136	0.00255
	4246	0.0014	0.00266
	4247	0.00145	0.00278
	4248	0.00152	0.00287
	4249	0.00155	0.00293
	4250	0.00152	0.00295
	4251	0.00149	0.0029
	4252	0.00144	0.00281
	4253	0.00139	0.00271
	4254	0.00135	0.00263
	4255	0.00134	0.00264
	4256	0.00137	0.00271
	4257	0.00142	0.00282
	4258	0.00147	0.00294
	4259	0.00149	0.003
	4260	0.00149	0.00299
	4261	0.00145	0.00292
	4262	0.00137	0.00281
	4263	0.00136	0.00274
	4264	0.00137	0.00274
	4265	0.00142	0.00281
	4266	0.00149	0.00292
	4267	0.00152	0.00301
	4268	0.00152	0.00304
	4269	0.00149	0.00297
	4270	0.00143	0.00288
	4271	0.00137	0.00281
	4272	0.00139	0.00281
	4273	0.00144	0.00291
	4274	0.00149	0.00302
	4275	0.00152	0.00309
	4276	0.00151	0.00306
	4277	0.00145	0.00295
	4278	0.00141	0.00289
	4279	0.00142	0.00292
	4280	0.00148	0.003
	4281	0.00154	0.00311
	4282	0.00155	0.00313
	4283	0.00151	0.00306
	4284	0.00147	0.00296
	4285	0.00145	0.00292
	4286	0.00149	0.003
	4287	0.00155	0.00311
	4288	0.00157	0.00319
	4289	0.00155	0.00314
	4290	0.00149	0.00303
	4291	0.00148	0.003
	4292	0.00152	0.00306
	4293	0.00157	0.00318
	4294	0.0016	0.00323
	4295	0.00157	0.00317
	4296	0.00154	0.00308
	4297	0.00156	0.00306
	4298	0.00162	0.00315
	4299	0.00166	0.00324
	4300	0.00165	0.00322
	4301	0.0016	0.00311
	4302	0.00157	0.00309
	4303	0.00162	0.00316
	4304	0.00169	0.00324
	4305	0.00169	0.00325
	4306	0.00166	0.00316
	4307	0.00164	0.00313
	4308	0.00168	0.00321
	4309	0.00174	0.00331
	4310	0.00174	0.0033
	4311	0.00171	0.00322
	4312	0.00169	0.00319
	4313	0.00176	0.0033
	4314	0.00181	0.00337
	4315	0.00179	0.00332
	4316	0.00173	0.00324
	4317	0.00176	0.00326
	4318	0.00182	0.00338
	4319	0.00184	0.00341
	4320	0.0018	0.00332
	4321	0.00178	0.00327
	4322	0.00183	0.00335
	4323	0.00189	0.00344
	4324	0.00187	0.00341
	4325	0.00184	0.00334
	4326	0.0019	0.00338
	4327	0.00197	0.00347
	4328	0.00196	0.00344
	4329	0.0019	0.00336
	4330	0.00192	0.00338
	4331	0.00201	0.00348
	4332	0.00201	0.00348
	4333	0.00195	0.00341
	4334	0.002	0.00342
	4335	0.00205	0.00351
	4336	0.00205	0.00351
	4337	0.00201	0.00343
	4338	0.00203	0.00346
	4339	0.00208	0.00357
	4340	0.00208	0.00355
	4341	0.00206	0.00348
	4342	0.00212	0.00354
	4343	0.00218	0.00363
	4344	0.00216	0.00357
	4345	0.00215	0.00351
	4346	0.00221	0.00359
	4347	0.00225	0.00364
	4348	0.00223	0.00357
	4349	0.00225	0.00359
	4350	0.00232	0.00367
	4351	0.00232	0.00363
	4352	0.0023	0.00359
	4353	0.00235	0.00369
	4354	0.00239	0.00373
	4355	0.00236	0.00365
	4356	0.00238	0.00365
	4357	0.00245	0.00373
	4358	0.00245	0.0037
	4359	0.00244	0.00367
	4360	0.0025	0.00377
	4361	0.00253	0.00378
	4362	0.00251	0.00373
	4363	0.00254	0.00381
	4364	0.00258	0.00386
	4365	0.00254	0.0038
	4366	0.0026	0.00384
	4367	0.00268	0.00391
	4368	0.00265	0.00385
	4369	0.00264	0.00384
	4370	0.00272	0.00393
	4371	0.0027	0.0039
	4372	0.00271	0.00388
	4373	0.00279	0.00396
	4374	0.00277	0.00393
	4375	0.00276	0.0039
	4376	0.00284	0.004
	4377	0.00283	0.00397
	4378	0.00282	0.00393
	4379	0.0029	0.00402
	4380	0.00291	0.00401
	4381	0.00293	0.00398
	4382	0.00298	0.00408
	4383	0.00295	0.00405
	4384	0.00298	0.00403
	4385	0.00307	0.00411
	4386	0.00306	0.00406
	4387	0.00308	0.00408
	4388	0.00314	0.00418
	4389	0.00311	0.00412
	4390	0.00316	0.00416
	4391	0.00322	0.00421
	4392	0.00319	0.00415
	4393	0.00326	0.00421
	4394	0.0033	0.00425
	4395	0.0033	0.0042
	4396	0.00337	0.0043
	4397	0.00336	0.00427
	4398	0.00338	0.00426
	4399	0.00345	0.00435
	4400	0.00344	0.0043
	4401	0.00349	0.00437
	4402	0.00353	0.00441
	4403	0.00352	0.00436
	4404	0.00359	0.00443
	4405	0.00361	0.0044
	4406	0.00364	0.00442
	4407	0.0037	0.00448
	4408	0.00368	0.00444
	4409	0.00374	0.00451
	4410	0.00375	0.00451
	4411	0.00377	0.00452
	4412	0.00383	0.00459
	4413	0.00381	0.00455
	4414	0.00386	0.00461
	4415	0.00388	0.00462
	4416	0.00391	0.00461
	4417	0.00397	0.00467
	4418	0.00397	0.00463
	4419	0.00405	0.0047
	4420	0.00408	0.00467
	4421	0.00413	0.0047
	4422	0.00419	0.00476
	4423	0.00416	0.00472
	4424	0.00424	0.00481
	4425	0.00421	0.00477
	4426	0.00426	0.00481
	4427	0.00431	0.00483
	4428	0.00436	0.00486
	4429	0.00443	0.00493
	4430	0.00445	0.00491
	4431	0.00454	0.00499
	4432	0.00454	0.00498
	4433	0.00459	0.00503
	4434	0.00462	0.00503
	4435	0.00464	0.00504
	4436	0.00468	0.00509
	4437	0.00467	0.00509
	4438	0.00474	0.00516
	4439	0.00477	0.00512
	4440	0.00483	0.0052
	4441	0.00485	0.00517
	4442	0.00492	0.00521
	4443	0.00495	0.00524
	4444	0.00499	0.00528
	4445	0.00503	0.00529
	4446	0.00507	0.00528
	4447	0.00513	0.00533
	4448	0.00515	0.00532
	4449	0.00521	0.0054
	4450	0.00523	0.00537
	4451	0.0053	0.00545
	4452	0.00534	0.00542
	4453	0.0054	0.00551
	4454	0.00542	0.00551
	4455	0.00549	0.00556
	4456	0.00551	0.00555
	4457	0.00558	0.00562
	4458	0.00561	0.00561
	4459	0.00567	0.00567
	4460	0.00571	0.0057
	4461	0.00578	0.00576
	4462	0.00582	0.00576
	4463	0.00587	0.00581
	4464	0.00591	0.00582
	4465	0.00596	0.00587
	4466	0.00602	0.00588
	4467	0.00607	0.00592
	4468	0.0061	0.00593
	4469	0.00618	0.00599
	4470	0.00621	0.00602
	4471	0.00627	0.00608
	4472	0.00631	0.00611
	4473	0.00637	0.00617
	4474	0.00641	0.00618
	4475	0.00647	0.00623
	4476	0.00652	0.00624
	4477	0.00659	0.00629
	4478	0.00664	0.00629
	4479	0.00672	0.00635
	4480	0.00674	0.00634
	4481	0.00682	0.00642
	4482	0.00687	0.00644
	4483	0.00696	0.0065
	4484	0.00701	0.0065
	4485	0.00707	0.00659
	4486	0.00712	0.00661
	4487	0.00719	0.00665
	4488	0.00723	0.00668
	4489	0.0073	0.00672
	4490	0.00738	0.00677
	4491	0.00745	0.0068
	4492	0.00756	0.00688
	4493	0.00761	0.00691
	4494	0.00767	0.00697
	4495	0.00772	0.00698
	4496	0.00781	0.00704
	4497	0.00786	0.00707
	4498	0.00792	0.00713
	4499	0.00799	0.00716
	4500	0.00806	0.00717
	4501	0.00816	0.00726
	4502	0.00821	0.00728
	4503	0.00829	0.00734
	4504	0.00835	0.00736
	4505	0.00843	0.00742
	4506	0.00852	0.00747
	4507	0.00859	0.00751
	4508	0.0087	0.00759
	4509	0.00878	0.00762
	4510	0.00887	0.00769
	4511	0.00893	0.00773
	4512	0.00903	0.00779
	4513	0.00912	0.00785
	4514	0.00919	0.00787
	4515	0.0093	0.00793
	4516	0.00938	0.00797
	4517	0.00946	0.00804
	4518	0.00954	0.00812
	4519	0.00963	0.00816
	4520	0.00973	0.00823
	4521	0.0098	0.00828
	4522	0.00989	0.00832
	4523	0.00998	0.00839
	4524	0.01006	0.00845
	4525	0.01016	0.00853
	4526	0.01024	0.00857
	4527	0.01035	0.00864
	4528	0.01048	0.00871
	4529	0.01057	0.00874
	4530	0.01068	0.00881
	4531	0.01078	0.00888
	4532	0.0109	0.00896
	4533	0.01102	0.00903
	4534	0.01111	0.00909
	4535	0.01122	0.00914
	4536	0.01133	0.0092
	4537	0.01141	0.00927
	4538	0.01151	0.00933
	4539	0.01162	0.00938
	4540	0.01173	0.00946
	4541	0.01186	0.00955
	4542	0.01195	0.00962
	4543	0.01207	0.0097
	4544	0.0122	0.00979
	4545	0.01232	0.00987
	4546	0.01243	0.00995
	4547	0.01258	0.01003
	4548	0.0127	0.01011
	4549	0.01284	0.01017
	4550	0.01298	0.01024
	4551	0.0131	0.0103
	4552	0.01324	0.01038
	4553	0.01336	0.01047
	4554	0.01349	0.01057
	4555	0.01363	0.01067
	4556	0.01374	0.01074
	4557	0.01388	0.01081
	4558	0.01404	0.01089
	4559	0.01419	0.01095
	4560	0.01431	0.01103
	4561	0.01448	0.01113
	4562	0.01463	0.01123
	4563	0.01477	0.01132
	4564	0.01494	0.01141
	4565	0.01511	0.01151
	4566	0.01526	0.01161
	4567	0.01542	0.01171
	4568	0.01559	0.01181
	4569	0.01574	0.0119
	4570	0.01589	0.01197
	4571	0.01608	0.01207
	4572	0.01624	0.01218
	4573	0.01638	0.01227
	4574	0.01657	0.01237
	4575	0.01673	0.01248
	4576	0.01689	0.01258
	4577	0.01707	0.01273
	4578	0.01727	0.01286
	4579	0.01746	0.01296
	4580	0.01765	0.01307
	4581	0.01784	0.01318
	4582	0.01805	0.0133
	4583	0.01824	0.01341
	4584	0.01843	0.01353
	4585	0.01864	0.01365
	4586	0.01886	0.01378
	4587	0.01907	0.01393
	4588	0.01928	0.01407
	4589	0.01948	0.01419
	4590	0.01967	0.0143
	4591	0.01987	0.01442
	4592	0.0201	0.01454
	4593	0.02032	0.01469
	4594	0.02053	0.01482
	4595	0.02074	0.01493
	4596	0.02098	0.01507
	4597	0.02123	0.01522
	4598	0.02147	0.01539
	4599	0.02171	0.01555
	4600	0.02196	0.01569
	4601	0.02218	0.01584
	4602	0.02244	0.016
	4603	0.0227	0.01613
	4604	0.02296	0.01627
	4605	0.02322	0.01644
	4606	0.02348	0.01662
	4607	0.02375	0.0168
	4608	0.02401	0.01698
	4609	0.02429	0.01717
	4610	0.02459	0.01734
	4611	0.02488	0.01751
	4612	0.02517	0.01769
	4613	0.02547	0.01786
	4614	0.02578	0.01805
	4615	0.02607	0.01824
	4616	0.02638	0.01842
	4617	0.02668	0.01862
	4618	0.02699	0.01883
	4619	0.0273	0.01902
	4620	0.02761	0.01921
	4621	0.02793	0.01943
	4622	0.02826	0.01965
	4623	0.02858	0.01986
	4624	0.02889	0.0201
	4625	0.02924	0.02035
	4626	0.02961	0.0206
	4627	0.03	0.02083
	4628	0.03036	0.02107
	4629	0.03073	0.02133
	4630	0.0311	0.02159
	4631	0.03147	0.02183
	4632	0.03185	0.02209
	4633	0.03225	0.02238
	4634	0.03267	0.02267
	4635	0.03307	0.02295
	4636	0.0335	0.02322
	4637	0.03393	0.02349
	4638	0.03436	0.02378
	4639	0.03479	0.02406
	4640	0.03521	0.02435
	4641	0.03564	0.02466
	4642	0.03609	0.02498
	4643	0.03656	0.02531
	4644	0.03703	0.02562
	4645	0.0375	0.02596
	4646	0.038	0.02634
	4647	0.03851	0.02672
	4648	0.03902	0.02712
	4649	0.03954	0.0275
	4650	0.04005	0.02788
	4651	0.04056	0.02824
	4652	0.04108	0.0286
	4653	0.04163	0.02903
	4654	0.04219	0.02946
	4655	0.04279	0.0299
	4656	0.04338	0.03033
	4657	0.04397	0.03079
	4658	0.04457	0.0313
	4659	0.04518	0.03178
	4660	0.0458	0.03227
	4661	0.04641	0.03273
	4662	0.04703	0.03323
	4663	0.04767	0.03377
	4664	0.04832	0.03431
	4665	0.049	0.03486
	4666	0.04971	0.03542
	4667	0.05042	0.03598
	4668	0.05116	0.03656
	4669	0.0519	0.03716
	4670	0.05269	0.03776
	4671	0.05349	0.03839
	4672	0.05424	0.03903
	4673	0.05499	0.03968
	4674	0.05576	0.04037
	4675	0.05655	0.04104
	4676	0.05739	0.04176
	4677	0.05824	0.04254
	4678	0.0591	0.0433
	4679	0.05997	0.04406
	4680	0.06085	0.04487
	4681	0.06177	0.0457
	4682	0.06273	0.04658
	4683	0.06371	0.04746
	4684	0.06472	0.04835
	4685	0.06574	0.0493
	4686	0.06678	0.05026
	4687	0.06783	0.05123
	4688	0.0689	0.05224
	4689	0.07	0.05326
	4690	0.0711	0.05429
	4691	0.07225	0.05535
	4692	0.07343	0.05644
	4693	0.07465	0.05757
	4694	0.07591	0.05873
	4695	0.07718	0.05994
	4696	0.0785	0.0612
	4697	0.07986	0.06247
	4698	0.0812	0.06378
	4699	0.08256	0.06511
	4700	0.08397	0.0665
	4701	0.08542	0.06794
	4702	0.08689	0.06943
	4703	0.08839	0.07094
	4704	0.08991	0.07251
	4705	0.09147	0.07414
	4706	0.09306	0.07582
	4707	0.0947	0.07755
	4708	0.0964	0.07933
	4709	0.09813	0.08113
	4710	0.0999	0.08298
	4711	0.1017	0.08488
	4712	0.10358	0.08686
	4713	0.10549	0.08889
	4714	0.10741	0.09098
	4715	0.10937	0.09313
	4716	0.11138	0.09532
	4717	0.11341	0.09754
	4718	0.11554	0.09981
	4719	0.11766	0.10213
	4720	0.11981	0.10458
	4721	0.12204	0.10706
	4722	0.12433	0.1096
	4723	0.12662	0.11219
	4724	0.12895	0.11483
	4725	0.13129	0.11754
	4726	0.13365	0.12036
	4727	0.13611	0.12326
	4728	0.13861	0.12624
	4729	0.14112	0.12929
	4730	0.14367	0.13234
	4731	0.14622	0.13546
	4732	0.14879	0.13864
	4733	0.15133	0.14183
	4734	0.15388	0.14508
	4735	0.15643	0.14836
	4736	0.159	0.1517
	4737	0.16163	0.15509
	4738	0.1643	0.15853
	4739	0.16694	0.16196
	4740	0.16963	0.16544
	4741	0.17234	0.1689
	4742	0.17495	0.17235
	4743	0.17761	0.17579
	4744	0.18023	0.1792
	4745	0.1828	0.1826
	4746	0.18546	0.18599
	4747	0.18812	0.18934
	4748	0.19077	0.19264
	4749	0.19346	0.19592
	4750	0.1961	0.1991
	4751	0.19879	0.20222
	4752	0.20153	0.20524
	4753	0.20424	0.20812
	4754	0.20699	0.21095
	4755	0.20978	0.21366
	4756	0.21255	0.2163
	4757	0.21538	0.21892
	4758	0.21823	0.22142
	4759	0.22108	0.22384
	4760	0.22394	0.22612
	4761	0.22673	0.2283
	4762	0.22956	0.23031
	4763	0.23237	0.23218
	4764	0.2351	0.23386
	4765	0.2379	0.23542
	4766	0.24071	0.23687
	4767	0.24344	0.23819
	4768	0.24617	0.23938
	4769	0.24877	0.24043
	4770	0.25131	0.24133
	4771	0.25387	0.24211
	4772	0.25639	0.24275
	4773	0.2589	0.24327
	4774	0.26143	0.24367
	4775	0.26388	0.24393
	4776	0.26627	0.24406
	4777	0.26865	0.24412
	4778	0.27088	0.24412
	4779	0.27319	0.24398
	4780	0.27544	0.24379
	4781	0.27765	0.24351
	4782	0.27979	0.24324
	4783	0.28177	0.24289
	4784	0.28371	0.24245
	4785	0.28571	0.24196
	4786	0.28758	0.24142
	4787	0.28939	0.24086
	4788	0.29118	0.24024
	4789	0.2929	0.23957
	4790	0.29468	0.23884
	4791	0.2964	0.23809
	4792	0.29805	0.23724
	4793	0.29979	0.23641
	4794	0.30156	0.23561
	4795	0.30325	0.23467
	4796	0.30505	0.23373
	4797	0.30682	0.2327
	4798	0.3086	0.23158
	4799	0.31042	0.23036
	4800	0.31219	0.22917
	4801	0.31393	0.22792
	4802	0.31562	0.22657
	4803	0.31738	0.22511
	4804	0.31916	0.2236
	4805	0.32086	0.22207
	4806	0.3225	0.22041
	4807	0.32409	0.21869
	4808	0.3256	0.21689
	4809	0.32698	0.21504
	4810	0.32841	0.21315
	4811	0.32957	0.21111
	4812	0.33066	0.20905
	4813	0.33171	0.20691
	4814	0.3325	0.20471
	4815	0.33331	0.20247
	4816	0.33404	0.20021
	4817	0.33454	0.19783
	4818	0.33501	0.1954
	4819	0.33541	0.19291
	4820	0.33568	0.19033
	4821	0.33588	0.18769
	4822	0.33591	0.18494
	4823	0.33584	0.18212
	4824	0.3356	0.17921
	4825	0.33526	0.1762
	4826	0.3348	0.17314
	4827	0.33423	0.16997
	4828	0.33356	0.16673
	4829	0.33275	0.16347
	4830	0.3318	0.16016
	4831	0.33085	0.15682
	4832	0.32973	0.15346
	4833	0.32847	0.15005
	4834	0.32717	0.14665
	4835	0.32577	0.14327
	4836	0.32432	0.13983
	4837	0.32281	0.13643
	4838	0.32123	0.13307
	4839	0.31955	0.12975
	4840	0.31784	0.12647
	4841	0.31611	0.12324
	4842	0.31433	0.12003
	4843	0.31257	0.11692
	4844	0.3108	0.11388
	4845	0.30897	0.1109
	4846	0.30712	0.10802
	4847	0.30539	0.10516
	4848	0.30367	0.1024
	4849	0.30195	0.09972
	4850	0.30017	0.09711
	4851	0.29841	0.09462
	4852	0.29678	0.09214
	4853	0.29513	0.08973
	4854	0.29357	0.08743
	4855	0.29204	0.08518
	4856	0.29054	0.08298
	4857	0.28906	0.08085
	4858	0.28763	0.07877
	4859	0.28614	0.07679
	4860	0.28471	0.07486
	4861	0.28334	0.07297
	4862	0.28198	0.07116
	4863	0.28067	0.06942
	4864	0.27937	0.06773
	4865	0.27812	0.06611
	4866	0.27694	0.06451
	4867	0.27578	0.06296
	4868	0.27469	0.06148
	4869	0.27365	0.06004
	4870	0.27257	0.05864
	4871	0.27158	0.05732
	4872	0.27066	0.05603
	4873	0.26981	0.0548
	4874	0.2689	0.05359
	4875	0.26804	0.05242
	4876	0.26722	0.0513
	4877	0.26641	0.05022
	4878	0.26568	0.04917
	4879	0.265	0.04818
	4880	0.26439	0.04721
	4881	0.26367	0.04628
	4882	0.26309	0.04535
	4883	0.26261	0.04445
	4884	0.26212	0.04359
	4885	0.26158	0.04277
	4886	0.2611	0.04195
	4887	0.26067	0.04115
	4888	0.26022	0.04038
	4889	0.25982	0.03965
	4890	0.25947	0.03894
	4891	0.25906	0.03824
	4892	0.25876	0.03755
	4893	0.25847	0.03687
	4894	0.25816	0.03622
	4895	0.25788	0.03559
	4896	0.25777	0.03499
	4897	0.25757	0.03437
	4898	0.25739	0.0338
	4899	0.25726	0.03324
	4900	0.25722	0.03268
	4901	0.25718	0.03215
	4902	0.25707	0.03162
	4903	0.25699	0.03111
	4904	0.25705	0.03059
	4905	0.25712	0.03007
	4906	0.25715	0.02958
	4907	0.25726	0.02913
	4908	0.25736	0.02869
	4909	0.25754	0.02825
	4910	0.25776	0.02782
	4911	0.25787	0.02739
	4912	0.25801	0.02699
	4913	0.25822	0.02659
	4914	0.25847	0.02616
	4915	0.25879	0.02576
	4916	0.25901	0.02538
	4917	0.25925	0.02501
	4918	0.25952	0.02464
	4919	0.25985	0.02427
	4920	0.26021	0.02392
	4921	0.26066	0.02357
	4922	0.26111	0.02323
	4923	0.26158	0.0229
	4924	0.26207	0.02259
	4925	0.26248	0.02228
	4926	0.26293	0.02194
	4927	0.26349	0.02165
	4928	0.2641	0.02135
	4929	0.26474	0.02105
	4930	0.2653	0.02078
	4931	0.26592	0.02052
	4932	0.26671	0.02025
	4933	0.26738	0.01997
	4934	0.2681	0.01972
	4935	0.26883	0.01946
	4936	0.26954	0.01921
	4937	0.27029	0.01895
	4938	0.27109	0.0187
	4939	0.27187	0.01846
	4940	0.27273	0.01824
	4941	0.2736	0.01802
	4942	0.27445	0.01778
	4943	0.27539	0.01757
	4944	0.2763	0.01735
	4945	0.27724	0.01712
	4946	0.27833	0.01691
	4947	0.27938	0.01669
	4948	0.28047	0.01648
	4949	0.28154	0.0163
	4950	0.2826	0.01611
	4951	0.28375	0.01591
	4952	0.2849	0.01572
	4953	0.28609	0.01555
	4954	0.28729	0.01536
	4955	0.28855	0.01517
	4956	0.28985	0.01501
	4957	0.29118	0.01485
	4958	0.29246	0.0147
	4959	0.29382	0.01453
	4960	0.29527	0.01436
	4961	0.2967	0.0142
	4962	0.29812	0.01405
	4963	0.29959	0.0139
	4964	0.30111	0.01375
	4965	0.30267	0.01361
	4966	0.30426	0.01346
	4967	0.3059	0.01333
	4968	0.30755	0.01316
	4969	0.30917	0.01302
	4970	0.31087	0.01288
	4971	0.31261	0.01275
	4972	0.3144	0.01261
	4973	0.31629	0.01246
	4974	0.31806	0.01234
	4975	0.31994	0.01221
	4976	0.32191	0.01207
	4977	0.32384	0.01192
	4978	0.32582	0.01178
	4979	0.32794	0.01166
	4980	0.33001	0.01156
	4981	0.33218	0.01144
	4982	0.33439	0.01135
	4983	0.33657	0.01124
	4984	0.33878	0.01112
	4985	0.341	0.01101
	4986	0.34329	0.0109
	4987	0.34571	0.0108
	4988	0.34814	0.0107
	4989	0.35052	0.01059
	4990	0.35305	0.01049
	4991	0.35555	0.01037
	4992	0.3581	0.01025
	4993	0.36069	0.01013
	4994	0.36347	0.01
	4995	0.36634	0.00989
	4996	0.36915	0.00978
	4997	0.37203	0.00969
	4998	0.37504	0.00957
	4999	0.37798	0.00946
	5000	0.38104	0.00935
	5001	0.38411	0.00927
	5002	0.38729	0.0092
	5003	0.39052	0.00914
	5004	0.3938	0.00905
	5005	0.3971	0.00895
	5006	0.40055	0.00883
	5007	0.40401	0.00874
	5008	0.40754	0.00868
	5009	0.41114	0.0086
	5010	0.4148	0.00854
	5011	0.41855	0.00844
	5012	0.42237	0.00834
	5013	0.42619	0.00822
	5014	0.43006	0.00813
	5015	0.43422	0.00805
	5016	0.43833	0.008
	5017	0.44243	0.00795
	5018	0.44679	0.00787
	5019	0.45117	0.00775
	5020	0.45555	0.00763
	5021	0.4601	0.00751
	5022	0.46475	0.00742
	5023	0.46937	0.00735
	5024	0.47423	0.00725
	5025	0.4792	0.00715
	5026	0.48409	0.00706
	5027	0.48912	0.00699
	5028	0.49431	0.00691
	5029	0.49941	0.00685
	5030	0.50471	0.00678
	5031	0.51016	0.00669
	5032	0.51576	0.00658
	5033	0.52149	0.00649
	5034	0.52723	0.00642
	5035	0.53299	0.00632
	5036	0.53892	0.00624
	5037	0.54504	0.00614
	5038	0.55128	0.00607
	5039	0.5575	0.00601
	5040	0.56408	0.00597
	5041	0.57059	0.00595
	5042	0.57701	0.00592
	5043	0.58375	0.00585
	5044	0.59066	0.00576
	5045	0.5977	0.00569
	5046	0.60486	0.00567
	5047	0.61209	0.00563
	5048	0.61938	0.00561
	5049	0.62668	0.00557
	5050	0.63422	0.00554
	5051	0.64182	0.00553
	5052	0.64962	0.00553
	5053	0.65748	0.00555
	5054	0.6656	0.00556
	5055	0.6739	0.00555
	5056	0.68198	0.00553
	5057	0.69022	0.00553
	5058	0.69856	0.00555
	5059	0.70718	0.00564
	5060	0.71581	0.00578
	5061	0.72457	0.00594
	5062	0.73351	0.00607
	5063	0.74225	0.00621
	5064	0.75082	0.00631
	5065	0.75987	0.00642
	5066	0.76885	0.00662
	5067	0.77756	0.00685
	5068	0.7867	0.00707
	5069	0.79578	0.00727
	5070	0.80494	0.00747
	5071	0.81403	0.00771
	5072	0.82289	0.00796
	5073	0.83186	0.00823
	5074	0.84077	0.00853
	5075	0.8496	0.00886
	5076	0.85827	0.00917
	5077	0.86691	0.00949
	5078	0.87552	0.00985
	5079	0.88401	0.01024
	5080	0.89205	0.01061
	5081	0.90018	0.011
	5082	0.90842	0.01143
	5083	0.91619	0.01192
	5084	0.92378	0.01239
	5085	0.93108	0.01283
	5086	0.93785	0.01334
	5087	0.94456	0.01386
	5088	0.95121	0.01432
	5089	0.95718	0.01468
	5090	0.96253	0.01504
	5091	0.96736	0.01544
	5092	0.97212	0.01595
	5093	0.97686	0.01649
	5094	0.98123	0.01699
	5095	0.98496	0.01754
	5096	0.9884	0.01808
	5097	0.9911	0.01857
	5098	0.99355	0.01903
	5099	0.99579	0.01949
	5100	0.99745	0.01992
	5101	0.9986	0.02035
	5102	0.99959	0.02081
	5103	1	0.02134
	5104	0.99982	0.02187
	5105	0.99947	0.02236
	5106	0.9989	0.02284
	5107	0.9981	0.02332
	5108	0.99639	0.02374
	5109	0.99462	0.02416
	5110	0.99272	0.02459
	5111	0.98987	0.02501
	5112	0.98708	0.02545
	5113	0.98405	0.0259
	5114	0.98035	0.02635
	5115	0.97667	0.02685
	5116	0.97246	0.0274
	5117	0.96814	0.02791
	5118	0.96372	0.02834
	5119	0.9592	0.02876
	5120	0.95458	0.02916
	5121	0.94948	0.02959
	5122	0.94427	0.03003
	5123	0.93937	0.03048
	5124	0.9342	0.03092
	5125	0.92848	0.03136
	5126	0.92311	0.03181
	5127	0.91789	0.03225
	5128	0.91219	0.03266
	5129	0.90657	0.03306
	5130	0.90075	0.03348
	5131	0.89515	0.03391
	5132	0.88969	0.03439
	5133	0.88406	0.03489
	5134	0.87845	0.03539
	5135	0.873	0.03587
	5136	0.86748	0.03638
	5137	0.86182	0.03691
	5138	0.85609	0.03742
	5139	0.85071	0.03793
	5140	0.84544	0.03848
	5141	0.84	0.03905
	5142	0.83473	0.0396
	5143	0.82949	0.04008
	5144	0.82411	0.04057
	5145	0.81898	0.04112
	5146	0.81398	0.04173
	5147	0.80901	0.04235
	5148	0.80463	0.04298
	5149	0.80015	0.0436
	5150	0.79522	0.04419
	5151	0.79052	0.04479
	5152	0.78589	0.04548
	5153	0.78157	0.04619
	5154	0.7775	0.04689
	5155	0.77331	0.04755
	5156	0.7693	0.04824
	5157	0.76536	0.04899
	5158	0.76152	0.04974
	5159	0.75765	0.05051
	5160	0.75387	0.05127
	5161	0.75038	0.05211
	5162	0.74694	0.05297
	5163	0.74361	0.05383
	5164	0.74021	0.05472
	5165	0.73704	0.05567
	5166	0.73383	0.0566
	5167	0.73103	0.05755
	5168	0.72849	0.05853
	5169	0.72552	0.05955
	5170	0.7225	0.06062
	5171	0.71997	0.06168
	5172	0.71756	0.06275
	5173	0.71535	0.06388
	5174	0.71297	0.06507
	5175	0.71061	0.0663
	5176	0.70835	0.06759
	5177	0.70627	0.06886
	5178	0.70456	0.07018
	5179	0.70293	0.07155
	5180	0.70107	0.07295
	5181	0.69958	0.07439
	5182	0.69811	0.07584
	5183	0.69658	0.07736
	5184	0.69536	0.07898
	5185	0.69426	0.08061
	5186	0.69304	0.08229
	5187	0.69185	0.08401
	5188	0.69076	0.08578
	5189	0.68994	0.08762
	5190	0.68911	0.08953
	5191	0.68836	0.0915
	5192	0.6878	0.09353
	5193	0.68703	0.09561
	5194	0.68642	0.09778
	5195	0.68592	0.10005
	5196	0.68544	0.10236
	5197	0.68533	0.10469
	5198	0.68506	0.10708
	5199	0.68481	0.10955
	5200	0.68481	0.1121
	5201	0.68481	0.11473
	5202	0.68468	0.11738
	5203	0.68491	0.12014
	5204	0.68501	0.12306
	5205	0.68523	0.12599
	5206	0.68548	0.12897
	5207	0.68568	0.13203
	5208	0.68605	0.13515
	5209	0.68653	0.13835
	5210	0.68691	0.14155
	5211	0.68718	0.14487
	5212	0.68765	0.14824
	5213	0.68799	0.1516
	5214	0.68831	0.15503
	5215	0.68867	0.1586
	5216	0.68914	0.1621
	5217	0.68955	0.16557
	5218	0.68993	0.1691
	5219	0.68987	0.17256
	5220	0.69012	0.17608
	5221	0.6907	0.17961
	5222	0.69089	0.18318
	5223	0.69122	0.18674
	5224	0.69152	0.19027
	5225	0.6918	0.19372
	5226	0.69201	0.19714
	5227	0.69225	0.20048
	5228	0.6925	0.20384
	5229	0.6927	0.20718
	5230	0.69279	0.21043
	5231	0.69308	0.21372
	5232	0.69339	0.217
	5233	0.69358	0.22021
	5234	0.69388	0.22349
	5235	0.69415	0.22664
	5236	0.69444	0.22973
	5237	0.6946	0.23286
	5238	0.69467	0.23588
	5239	0.69475	0.23888
	5240	0.69465	0.2418
	5241	0.69475	0.24463
	5242	0.69472	0.24747
	5243	0.69466	0.25028
	5244	0.69459	0.25297
	5245	0.69434	0.25558
	5246	0.69415	0.25794
	5247	0.69388	0.2602
	5248	0.69388	0.26244
	5249	0.69356	0.26454
	5250	0.69322	0.26636
	5251	0.69272	0.26814
	5252	0.69208	0.26977
	5253	0.69146	0.27131
	5254	0.69105	0.27257
	5255	0.69041	0.27366
	5256	0.69003	0.27468
	5257	0.68958	0.27553
	5258	0.68902	0.27639
	5259	0.68874	0.2772
	5260	0.68851	0.27772
	5261	0.68836	0.27809
	5262	0.6881	0.27844
	5263	0.6878	0.27864
	5264	0.68765	0.2788
	5265	0.68771	0.27898
	5266	0.68772	0.27905
	5267	0.68782	0.27899
	5268	0.68822	0.27893
	5269	0.68847	0.2789
	5270	0.68884	0.27881
	5271	0.68923	0.27857
	5272	0.68976	0.27835
	5273	0.69031	0.27816
	5274	0.69064	0.27766
	5275	0.69091	0.27713
	5276	0.69127	0.27675
	5277	0.6914	0.27614
	5278	0.69136	0.27551
	5279	0.69132	0.27471
	5280	0.691	0.27395
	5281	0.69056	0.27318
	5282	0.69	0.27224
	5283	0.68936	0.2713
	5284	0.68847	0.27023
	5285	0.68704	0.2691
	5286	0.68553	0.26799
	5287	0.68407	0.26692
	5288	0.6823	0.26589
	5289	0.68039	0.26479
	5290	0.6784	0.26362
	5291	0.67607	0.26246
	5292	0.67387	0.26135
	5293	0.67155	0.26025
	5294	0.66941	0.25914
	5295	0.66725	0.25812
	5296	0.66499	0.25711
	5297	0.66265	0.25615
	5298	0.6606	0.25528
	5299	0.65837	0.25436
	5300	0.65635	0.25349
	5301	0.65444	0.25256
	5302	0.65249	0.25175
	5303	0.65066	0.25091
	5304	0.64887	0.25004
	5305	0.64699	0.24928
	5306	0.6453	0.24851
	5307	0.64346	0.24762
	5308	0.64141	0.2467
	5309	0.63939	0.24581
	5310	0.6372	0.24493
	5311	0.63489	0.24393
	5312	0.63243	0.24285
	5313	0.62958	0.2418
	5314	0.62669	0.24062
	5315	0.62386	0.23929
	5316	0.62053	0.23794
	5317	0.61686	0.2365
	5318	0.61303	0.23511
	5319	0.60905	0.23348
	5320	0.6049	0.23197
	5321	0.60062	0.23026
	5322	0.59619	0.22847
	5323	0.59139	0.22663
	5324	0.58632	0.22476
	5325	0.58137	0.2228
	5326	0.57618	0.22069
	5327	0.57077	0.21848
	5328	0.56557	0.21645
	5329	0.56003	0.21417
	5330	0.55418	0.21174
	5331	0.54819	0.20937
	5332	0.54212	0.20687
	5333	0.53616	0.20425
	5334	0.52979	0.20158
	5335	0.52321	0.19892
	5336	0.51686	0.1962
	5337	0.51038	0.19334
	5338	0.50359	0.19041
	5339	0.49678	0.18747
	5340	0.48981	0.18448
	5341	0.48258	0.18142
	5342	0.47554	0.1784
	5343	0.46857	0.17535
	5344	0.46134	0.17229
	5345	0.45419	0.16911
	5346	0.44695	0.16588
	5347	0.43971	0.16275
	5348	0.43248	0.15965
	5349	0.4252	0.15651
	5350	0.41792	0.15339
	5351	0.4108	0.15034
	5352	0.40364	0.14731
	5353	0.39661	0.14432
	5354	0.38967	0.14137
	5355	0.38269	0.13845
	5356	0.37571	0.1356
	5357	0.36896	0.13281
	5358	0.3624	0.13007
	5359	0.35584	0.12741
	5360	0.3494	0.1248
	5361	0.34311	0.12219
	5362	0.33695	0.11968
	5363	0.33086	0.11725
	5364	0.32492	0.11482
	5365	0.31899	0.11247
	5366	0.31305	0.11017
	5367	0.30741	0.10794
	5368	0.30192	0.10579
	5369	0.2966	0.10366
	5370	0.29134	0.10162
	5371	0.28613	0.09963
	5372	0.28105	0.09766
	5373	0.27609	0.09576
	5374	0.27127	0.09392
	5375	0.2666	0.09214
	5376	0.26196	0.09041
	5377	0.25747	0.08864
	5378	0.253	0.08699
	5379	0.2487	0.08538
	5380	0.24454	0.0838
	5381	0.24046	0.08227
	5382	0.23636	0.08078
	5383	0.23244	0.07934
	5384	0.22866	0.07792
	5385	0.2249	0.07653
	5386	0.22114	0.07519
	5387	0.21758	0.07391
	5388	0.21412	0.07261
	5389	0.21065	0.07136
	5390	0.20728	0.07017
	5391	0.20403	0.06895
	5392	0.20071	0.06778
	5393	0.19756	0.06662
	5394	0.19447	0.06552
	5395	0.19146	0.06448
	5396	0.1885	0.06342
	5397	0.18556	0.0624
	5398	0.18276	0.0614
	5399	0.18002	0.06043
	5400	0.17732	0.05948
	5401	0.17469	0.05856
	5402	0.17206	0.05764
	5403	0.16951	0.05679
	5404	0.16703	0.05596
	5405	0.16461	0.05508
	5406	0.16228	0.05425
	5407	0.1599	0.05346
	5408	0.15764	0.0527
	5409	0.15543	0.05194
	5410	0.15319	0.05118
	5411	0.1511	0.05046
	5412	0.149	0.04974
	5413	0.1469	0.04903
	5414	0.14489	0.04835
	5415	0.14291	0.04767
	5416	0.14092	0.047
	5417	0.139	0.04639
	5418	0.13716	0.04578
	5419	0.13528	0.04516
	5420	0.13348	0.04452
	5421	0.13172	0.04395
	5422	0.13004	0.04339
	5423	0.12835	0.04283
	5424	0.12661	0.04226
	5425	0.12499	0.04173
	5426	0.1234	0.0412
	5427	0.12177	0.04065
	5428	0.12025	0.04014
	5429	0.11879	0.03964
	5430	0.11721	0.03915
	5431	0.11576	0.03866
	5432	0.11442	0.0382
	5433	0.11302	0.03774
	5434	0.1116	0.03727
	5435	0.11027	0.03684
	5436	0.10891	0.03641
	5437	0.10762	0.03598
	5438	0.10636	0.03555
	5439	0.10506	0.03513
	5440	0.10377	0.03472
	5441	0.10259	0.03432
	5442	0.10143	0.03391
	5443	0.10018	0.03353
	5444	0.09909	0.03315
	5445	0.09797	0.03279
	5446	0.0968	0.03243
	5447	0.09576	0.0321
	5448	0.0947	0.03174
	5449	0.09357	0.03137
	5450	0.09263	0.03103
	5451	0.09161	0.03069
	5452	0.09052	0.03033
	5453	0.08961	0.03003
	5454	0.08859	0.02971
	5455	0.08761	0.02941
	5456	0.08678	0.02912
	5457	0.08579	0.02879
	5458	0.08488	0.02849
	5459	0.08408	0.0282
	5460	0.08309	0.0279
	5461	0.08233	0.02761
	5462	0.08151	0.02734
	5463	0.08054	0.02707
	5464	0.07986	0.0268
	5465	0.07898	0.02652
	5466	0.07812	0.02624
	5467	0.0775	0.02598
	5468	0.07658	0.02571
	5469	0.07588	0.02546
	5470	0.07521	0.02521
	5471	0.07429	0.02497
	5472	0.0737	0.02475
	5473	0.07293	0.02452
	5474	0.07222	0.02428
	5475	0.07162	0.02405
	5476	0.07078	0.02381
	5477	0.07026	0.0236
	5478	0.06952	0.02336
	5479	0.06886	0.02315
	5480	0.06837	0.02296
	5481	0.06756	0.02272
	5482	0.06713	0.02252
	5483	0.0664	0.02233
	5484	0.06579	0.02213
	5485	0.06533	0.02193
	5486	0.06454	0.02171
	5487	0.06415	0.02154
	5488	0.06343	0.02134
	5489	0.06292	0.02115
	5490	0.06242	0.02096
	5491	0.06174	0.02078
	5492	0.0614	0.02062
	5493	0.06067	0.02042
	5494	0.06033	0.02027
	5495	0.05968	0.02009
	5496	0.05919	0.01991
	5497	0.05877	0.01975
	5498	0.05814	0.01959
	5499	0.05786	0.01944
	5500	0.05714	0.01925
	5501	0.05687	0.0191
	5502	0.05622	0.01894
	5503	0.05591	0.01879
	5504	0.05542	0.01864
	5505	0.05493	0.01847
	5506	0.05458	0.01835
	5507	0.05397	0.01819
	5508	0.05378	0.01805
	5509	0.0531	0.01789
	5510	0.05294	0.01778
	5511	0.05227	0.01762
	5512	0.05209	0.01751
	5513	0.05152	0.01737
	5514	0.05125	0.01725
	5515	0.05076	0.0171
	5516	0.05041	0.01697
	5517	0.05001	0.01685
	5518	0.04955	0.01673
	5519	0.04931	0.0166
	5520	0.04882	0.01646
	5521	0.04864	0.01638
	5522	0.04804	0.01622
	5523	0.04794	0.01615
	5524	0.04733	0.01601
	5525	0.04725	0.01592
	5526	0.0466	0.01576
	5527	0.04654	0.01568
	5528	0.04591	0.01553
	5529	0.04589	0.01548
	5530	0.04524	0.01532
	5531	0.04524	0.01528
	5532	0.04462	0.01512
	5533	0.04461	0.01507
	5534	0.04398	0.01492
	5535	0.04399	0.01487
	5536	0.04334	0.01471
	5537	0.04336	0.01469
	5538	0.04271	0.01452
	5539	0.04274	0.01449
	5540	0.04213	0.01434
	5541	0.04215	0.0143
	5542	0.04158	0.01415
	5543	0.04155	0.01411
	5544	0.04102	0.01399
	5545	0.04094	0.01394
	5546	0.0405	0.01381
	5547	0.04034	0.01374
	5548	0.04002	0.01364
	5549	0.03975	0.01358
	5550	0.03952	0.01352
	5551	0.03913	0.01341
	5552	0.0391	0.01337
	5553	0.03856	0.01323
	5554	0.03862	0.01323
	5555	0.03804	0.01307
	5556	0.03815	0.01307
	5557	0.03756	0.01293
	5558	0.03759	0.01291
	5559	0.03714	0.0128
	5560	0.03702	0.01275
	5561	0.03677	0.01267
	5562	0.03643	0.01259
	5563	0.03643	0.01258
	5564	0.03585	0.01241
	5565	0.03599	0.01245
	5566	0.03539	0.01229
	5567	0.03544	0.01229
	5568	0.03503	0.01218
	5569	0.03487	0.01213
	5570	0.03477	0.0121
	5571	0.03429	0.01198
	5572	0.03443	0.01202
	5573	0.03385	0.01184
	5574	0.03396	0.01187
	5575	0.03357	0.01176
	5576	0.03335	0.0117
	5577	0.03333	0.0117
	5578	0.03278	0.01153
	5579	0.03297	0.01159
	5580	0.03245	0.01145
	5581	0.03243	0.01146
	5582	0.03231	0.01141
	5583	0.03184	0.01127
	5584	0.03205	0.01135
	5585	0.03148	0.01118
	5586	0.03151	0.0112
	5587	0.03133	0.01116
	5588	0.03089	0.01099
	5589	0.03112	0.01107
	5590	0.03056	0.0109
	5591	0.03054	0.01092
	5592	0.03046	0.01091
	5593	0.02995	0.01076
	5594	0.03021	0.01085
	5595	0.02973	0.01069
	5596	0.02957	0.01065
	5597	0.02968	0.0107
	5598	0.02907	0.01051
	5599	0.02926	0.01058
	5600	0.02906	0.01052
	5601	0.02861	0.01038
	5602	0.02889	0.0105
	5603	0.02842	0.01033
	5604	0.02826	0.01029
	5605	0.02844	0.01037
	5606	0.02785	0.01016
	5607	0.02795	0.0102
	5608	0.02793	0.01021
	5609	0.02733	0.01002
	5610	0.02759	0.01012
	5611	0.02739	0.01008
	5612	0.02689	0.00991
	5613	0.02722	0.01003
	5614	0.02686	0.00991
	5615	0.02648	0.00979
	5616	0.02684	0.00992
	5617	0.0264	0.00977
	5618	0.0261	0.00968
	5619	0.02645	0.00981
	5620	0.02595	0.00966
	5621	0.02568	0.00958
	5622	0.02605	0.00972
	5623	0.02556	0.00955
	5624	0.02529	0.00947
	5625	0.02568	0.00962
	5626	0.02519	0.00946
	5627	0.02484	0.00934
	5628	0.02525	0.00948
	5629	0.02487	0.00937
	5630	0.02441	0.00922
	5631	0.02484	0.00938
	5632	0.02463	0.00931
	5633	0.02403	0.00911
	5634	0.02438	0.00924
	5635	0.02439	0.00925
	5636	0.02372	0.00901
	5637	0.02387	0.00906
	5638	0.02414	0.00919
	5639	0.0235	0.00898
	5640	0.02331	0.00892
	5641	0.02379	0.0091
	5642	0.02341	0.00898
	5643	0.02286	0.00878
	5644	0.02326	0.00893
	5645	0.02333	0.00895
	5646	0.02262	0.00872
	5647	0.02264	0.00872
	5648	0.02309	0.00888
	5649	0.02263	0.00872
	5650	0.02211	0.00854
	5651	0.02253	0.00869
	5652	0.02266	0.00875
	5653	0.02196	0.00852
	5654	0.02182	0.00848
	5655	0.02234	0.00866
	5656	0.02213	0.00859
	5657	0.02142	0.00836
	5658	0.02159	0.00841
	5659	0.02206	0.00858
	5660	0.02162	0.00843
	5661	0.02101	0.00822
	5662	0.02133	0.00834
	5663	0.02172	0.00849
	5664	0.02118	0.00831
	5665	0.02064	0.00811
	5666	0.02102	0.00825
	5667	0.0214	0.00841
	5668	0.02082	0.00822
	5669	0.02026	0.008
	5670	0.02062	0.00812
	5671	0.02107	0.00828
	5672	0.02061	0.00812
	5673	0.01995	0.00788
	5674	0.02018	0.00797
	5675	0.02074	0.00817
	5676	0.0205	0.00809
	5677	0.01971	0.00783
	5678	0.01961	0.0078
	5679	0.02022	0.00803
	5680	0.02038	0.00808
	5681	0.01969	0.00784
	5682	0.01918	0.00766
	5683	0.01958	0.00779
	5684	0.02013	0.00798
	5685	0.01984	0.0079
	5686	0.01905	0.00763
	5687	0.01888	0.00756
	5688	0.01947	0.00777
	5689	0.01986	0.00792
	5690	0.01938	0.00774
	5691	0.01863	0.00747
	5692	0.01859	0.00746
	5693	0.01922	0.00769
	5694	0.01954	0.0078
	5695	0.01905	0.00762
	5696	0.01829	0.00736
	5697	0.0182	0.00733
	5698	0.01883	0.00755
	5699	0.01926	0.00771
	5700	0.01894	0.00758
	5701	0.01815	0.00731
	5702	0.01776	0.00717
	5703	0.01819	0.00732
	5704	0.01883	0.00757
	5705	0.01892	0.0076
	5706	0.01829	0.00737
	5707	0.01757	0.00711
	5708	0.01749	0.00709
	5709	0.01807	0.00731
	5710	0.01863	0.00752
	5711	0.01858	0.0075
	5712	0.01789	0.00724
	5713	0.01719	0.00698
	5714	0.0171	0.00694
	5715	0.01767	0.00716
	5716	0.01829	0.0074
	5717	0.01838	0.00744
	5718	0.01784	0.00723
	5719	0.01705	0.00693
	5720	0.01663	0.00678
	5721	0.01692	0.00688
	5722	0.01759	0.00714
	5723	0.01808	0.00734
	5724	0.01801	0.00732
	5725	0.0174	0.00709
	5726	0.01664	0.00681
	5727	0.01622	0.00664
	5728	0.01644	0.00674
	5729	0.01708	0.00701
	5730	0.01767	0.00726
	5731	0.01785	0.00731
	5732	0.01749	0.00715
	5733	0.01674	0.00686
	5734	0.01603	0.0066
	5735	0.01576	0.00649
	5736	0.01605	0.00661
	5737	0.01668	0.00686
	5738	0.01731	0.00712
	5739	0.01759	0.00726
	5740	0.01741	0.00717
	5741	0.01681	0.00695
	5742	0.01603	0.00664
	5743	0.01544	0.00639
	5744	0.01525	0.00631
	5745	0.01552	0.00645
	5746	0.01613	0.0067
	5747	0.01678	0.00697
	5748	0.01724	0.00716
	5749	0.01735	0.00721
	5750	0.01706	0.00711
	5751	0.01646	0.00687
	5752	0.01571	0.00657
	5753	0.01503	0.00631
	5754	0.01462	0.00614
	5755	0.01459	0.00614
	5756	0.01494	0.00629
	5757	0.01555	0.00656
	5758	0.01621	0.00684
	5759	0.01676	0.00709
	5760	0.01711	0.00723
	5761	0.01719	0.00727
	5762	0.01699	0.00718
	5763	0.01654	0.00701
	5764	0.01589	0.00677
	5765	0.01517	0.00648
	5766	0.01447	0.0062
	5767	0.0139	0.00595
	5768	0.01353	0.0058
	5769	0.01347	0.00579
	5770	0.01368	0.0059
	5771	0.01408	0.0061
	5772	0.01465	0.00633
	5773	0.01526	0.00661
	5774	0.01588	0.0069
	5775	0.01645	0.00715
	5776	0.01691	0.00736
	5777	0.01724	0.00752
	5778	0.01743	0.00762
	5779	0.0175	0.00766
	5780	0.01743	0.00764
	5781	0.01723	0.00758
	5782	0.01693	0.00748
	5783	0.01654	0.00731
	5784	0.01606	0.00711
	5785	0.01553	0.00688
	5786	0.01493	0.00664
	5787	0.01431	0.00637
	5788	0.01366	0.0061
	5789	0.013	0.00583
	5790	0.01232	0.00553
	5791	0.01167	0.00524
	5792	0.011	0.00496
	5793	0.01036	0.00468
	5794	0.00976	0.00441
	5795	0.00917	0.00416
	5796	0.00859	0.00391
	5797	0.00807	0.00367
	5798	0.00758	0.00345
	5799	0.00709	0.00325
	5800	0.00664	0.00305

## Sheet: Figure3 b3
	4200	0.000175622	0.00124
Figure3 b3	4201	0.000189654	0.00132
	4202	0.000220469	0.00141
	4203	0.000237104	0.00148
	4204	0.000251829	0.00158
	4205	0.000272972	0.00168
	4206	0.000283928	0.00179
	4207	0.000310627	0.0019
	4208	0.00033334	0.00199
	4209	0.000349363	0.00209
	4210	0.000380527	0.0022
	4211	0.000423485	0.00228
	4212	0.000445629	0.00238
	4213	0.000467533	0.00251
	4214	0.000490421	0.0026
	4215	0.000509562	0.00267
	4216	0.000547206	0.00273
	4217	0.000582923	0.00279
	4218	0.000587644	0.00282
	4219	0.000602018	0.00282
	4220	0.000606007	0.0028
	4221	0.000618463	0.00279
	4222	0.000635794	0.00275
	4223	0.000631492	0.00269
	4224	0.00062468	0.00257
	4225	0.000612713	0.00247
	4226	0.000600777	0.00239
	4227	0.000586927	0.00232
	4228	0.000579805	0.00222
	4229	0.000562333	0.00218
	4230	0.000590361	0.00217
	4231	0.000619556	0.00222
	4232	0.00062495	0.0023
	4233	0.00065173	0.00238
	4234	0.000704819	0.00247
	4235	0.00075449	0.00259
	4236	0.000802465	0.00266
	4237	0.000832747	0.00273
	4238	0.000840317	0.00273
	4239	0.000832747	0.00266
	4240	0.000832747	0.00259
	4241	0.000817606	0.0025
	4242	0.000810035	0.00241
	4243	0.000787324	0.00233
	4244	0.000794895	0.00232
	4245	0.000817606	0.00237
	4246	0.000870599	0.00243
	4247	0.000923592	0.00251
	4248	0.000991726	0.0026
	4249	0.00101	0.00266
	4250	0.00104	0.00267
	4251	0.00103	0.00263
	4252	0.00102	0.00253
	4253	0.00101	0.00245
	4254	0.000999296	0.00238
	4255	0.00101	0.00238
	4256	0.00105	0.00245
	4257	0.00111	0.00256
	4258	0.00116	0.00265
	4259	0.00121	0.00268
	4260	0.00121	0.00266
	4261	0.0012	0.00258
	4262	0.00119	0.00248
	4263	0.00118	0.00241
	4264	0.0012	0.00241
	4265	0.00123	0.00248
	4266	0.0013	0.00258
	4267	0.00136	0.00264
	4268	0.00139	0.00264
	4269	0.00138	0.00257
	4270	0.00136	0.00248
	4271	0.00134	0.00242
	4272	0.00136	0.00245
	4273	0.00143	0.00254
	4274	0.00151	0.00264
	4275	0.00155	0.00269
	4276	0.00156	0.00263
	4277	0.00153	0.00253
	4278	0.00152	0.00245
	4279	0.00155	0.00245
	4280	0.00161	0.00255
	4281	0.00167	0.00263
	4282	0.0017	0.00266
	4283	0.00169	0.00262
	4284	0.00167	0.00253
	4285	0.00168	0.00248
	4286	0.00173	0.00254
	4287	0.00182	0.00264
	4288	0.00187	0.00267
	4289	0.00186	0.00261
	4290	0.00184	0.00254
	4291	0.00184	0.00251
	4292	0.00189	0.00257
	4293	0.00198	0.00266
	4294	0.00204	0.00267
	4295	0.00203	0.0026
	4296	0.002	0.00252
	4297	0.00203	0.00253
	4298	0.00212	0.00263
	4299	0.0022	0.00271
	4300	0.0022	0.00267
	4301	0.00215	0.00258
	4302	0.00213	0.00254
	4303	0.0022	0.0026
	4304	0.00231	0.00268
	4305	0.00232	0.00267
	4306	0.00229	0.0026
	4307	0.00228	0.00255
	4308	0.00236	0.0026
	4309	0.00246	0.00267
	4310	0.00248	0.00266
	4311	0.00244	0.00257
	4312	0.00243	0.00256
	4313	0.00251	0.00264
	4314	0.00259	0.00271
	4315	0.00259	0.00266
	4316	0.00257	0.00257
	4317	0.0026	0.00259
	4318	0.00271	0.00266
	4319	0.00276	0.00268
	4320	0.00272	0.00263
	4321	0.00273	0.00258
	4322	0.00279	0.00263
	4323	0.00288	0.0027
	4324	0.00288	0.00267
	4325	0.00285	0.0026
	4326	0.00292	0.00264
	4327	0.00302	0.00273
	4328	0.00303	0.00269
	4329	0.00298	0.00263
	4330	0.00301	0.00266
	4331	0.00313	0.00274
	4332	0.00317	0.00274
	4333	0.00312	0.00267
	4334	0.00316	0.00272
	4335	0.00327	0.00279
	4336	0.00328	0.00279
	4337	0.00324	0.00271
	4338	0.00329	0.00273
	4339	0.0034	0.00281
	4340	0.00341	0.00277
	4341	0.00335	0.0027
	4342	0.00344	0.00276
	4343	0.00351	0.0028
	4344	0.00347	0.00276
	4345	0.00347	0.00273
	4346	0.0036	0.00279
	4347	0.00365	0.00281
	4348	0.0036	0.00276
	4349	0.00362	0.00279
	4350	0.00372	0.00285
	4351	0.00374	0.00285
	4352	0.00372	0.00279
	4353	0.00382	0.00284
	4354	0.0039	0.00287
	4355	0.00387	0.00279
	4356	0.00391	0.0028
	4357	0.00401	0.00288
	4358	0.004	0.00285
	4359	0.00398	0.00282
	4360	0.00409	0.0029
	4361	0.00413	0.00294
	4362	0.0041	0.0029
	4363	0.00417	0.00294
	4364	0.00424	0.00296
	4365	0.00421	0.00291
	4366	0.00427	0.00293
	4367	0.00435	0.00298
	4368	0.00432	0.00294
	4369	0.00435	0.00295
	4370	0.00447	0.00302
	4371	0.00445	0.00298
	4372	0.00445	0.00296
	4373	0.00456	0.00304
	4374	0.00456	0.00301
	4375	0.00455	0.00299
	4376	0.00466	0.00307
	4377	0.00467	0.00305
	4378	0.00467	0.00303
	4379	0.00478	0.00309
	4380	0.00478	0.00307
	4381	0.00477	0.00305
	4382	0.00488	0.00313
	4383	0.00488	0.0031
	4384	0.00488	0.00309
	4385	0.005	0.00316
	4386	0.00498	0.00312
	4387	0.005	0.00313
	4388	0.00509	0.0032
	4389	0.00506	0.00316
	4390	0.00512	0.00319
	4391	0.00519	0.00323
	4392	0.00517	0.0032
	4393	0.00525	0.00328
	4394	0.00531	0.00329
	4395	0.00531	0.00327
	4396	0.00543	0.00335
	4397	0.00541	0.00333
	4398	0.00542	0.00332
	4399	0.00552	0.00338
	4400	0.0055	0.00335
	4401	0.00557	0.00338
	4402	0.00564	0.00341
	4403	0.00562	0.00338
	4404	0.00573	0.00344
	4405	0.00572	0.00344
	4406	0.00577	0.00344
	4407	0.00584	0.00349
	4408	0.00583	0.00347
	4409	0.00593	0.00354
	4410	0.00596	0.00354
	4411	0.00597	0.00354
	4412	0.00606	0.0036
	4413	0.00601	0.00358
	4414	0.00609	0.00363
	4415	0.00614	0.00363
	4416	0.00618	0.00363
	4417	0.00626	0.00367
	4418	0.00624	0.00365
	4419	0.00633	0.00369
	4420	0.00636	0.00367
	4421	0.0064	0.00368
	4422	0.00648	0.00372
	4423	0.00648	0.0037
	4424	0.00657	0.00377
	4425	0.00658	0.00375
	4426	0.00668	0.00382
	4427	0.00673	0.00385
	4428	0.00675	0.00387
	4429	0.00683	0.00391
	4430	0.00684	0.00389
	4431	0.00695	0.00396
	4432	0.00692	0.00395
	4433	0.00701	0.00399
	4434	0.00706	0.00399
	4435	0.0071	0.004
	4436	0.00717	0.00406
	4437	0.00718	0.00405
	4438	0.00729	0.0041
	4439	0.00729	0.00409
	4440	0.00739	0.00416
	4441	0.00739	0.00414
	4442	0.00748	0.00416
	4443	0.00749	0.00417
	4444	0.00754	0.00419
	4445	0.00761	0.00422
	4446	0.00767	0.00422
	4447	0.00776	0.00427
	4448	0.00778	0.00425
	4449	0.00788	0.00429
	4450	0.00789	0.00428
	4451	0.00799	0.00435
	4452	0.00799	0.00435
	4453	0.00809	0.00441
	4454	0.00813	0.00442
	4455	0.00823	0.00447
	4456	0.00825	0.00447
	4457	0.00836	0.0045
	4458	0.00838	0.00453
	4459	0.00848	0.00457
	4460	0.00853	0.00459
	4461	0.00862	0.00463
	4462	0.00865	0.00464
	4463	0.00872	0.00467
	4464	0.00876	0.00469
	4465	0.00883	0.00473
	4466	0.0089	0.00476
	4467	0.00898	0.0048
	4468	0.00902	0.00483
	4469	0.00908	0.00486
	4470	0.00914	0.00488
	4471	0.00923	0.00492
	4472	0.00928	0.00495
	4473	0.00939	0.00499
	4474	0.00943	0.00501
	4475	0.00954	0.00506
	4476	0.00959	0.00507
	4477	0.00971	0.00511
	4478	0.00974	0.00513
	4479	0.00986	0.00518
	4480	0.00989	0.00521
	4481	0.01	0.00525
	4482	0.01003	0.00525
	4483	0.01017	0.00527
	4484	0.01021	0.00529
	4485	0.01033	0.00535
	4486	0.01038	0.00538
	4487	0.01048	0.00543
	4488	0.01052	0.00545
	4489	0.01057	0.0055
	4490	0.01068	0.00554
	4491	0.01072	0.00556
	4492	0.01084	0.00559
	4493	0.01089	0.00563
	4494	0.01101	0.00569
	4495	0.01106	0.00572
	4496	0.01117	0.00578
	4497	0.01124	0.00581
	4498	0.01134	0.00586
	4499	0.01144	0.0059
	4500	0.01151	0.00593
	4501	0.01165	0.00598
	4502	0.0117	0.006
	4503	0.01184	0.00604
	4504	0.01192	0.00608
	4505	0.01204	0.00612
	4506	0.01215	0.00615
	4507	0.01223	0.0062
	4508	0.01235	0.00625
	4509	0.01242	0.00628
	4510	0.01255	0.00634
	4511	0.01263	0.00639
	4512	0.01273	0.00642
	4513	0.01284	0.00649
	4514	0.01294	0.00652
	4515	0.01308	0.00656
	4516	0.01314	0.0066
	4517	0.01327	0.00665
	4518	0.01338	0.00668
	4519	0.01348	0.00673
	4520	0.01363	0.00679
	4521	0.0137	0.00685
	4522	0.01385	0.0069
	4523	0.01398	0.00695
	4524	0.01407	0.007
	4525	0.01422	0.00706
	4526	0.01432	0.00711
	4527	0.01446	0.00717
	4528	0.01462	0.00724
	4529	0.0147	0.00729
	4530	0.01485	0.00734
	4531	0.01494	0.00739
	4532	0.01507	0.00746
	4533	0.0152	0.00753
	4534	0.0153	0.00756
	4535	0.01547	0.00762
	4536	0.01563	0.00768
	4537	0.01573	0.00774
	4538	0.01588	0.0078
	4539	0.01601	0.00787
	4540	0.01613	0.00792
	4541	0.01628	0.00799
	4542	0.01639	0.00805
	4543	0.01653	0.00812
	4544	0.01672	0.00821
	4545	0.01686	0.00826
	4546	0.01703	0.00834
	4547	0.01719	0.0084
	4548	0.01731	0.00847
	4549	0.01751	0.00855
	4550	0.01768	0.00862
	4551	0.01782	0.00866
	4552	0.01799	0.00873
	4553	0.01815	0.0088
	4554	0.01828	0.00886
	4555	0.01846	0.00894
	4556	0.01865	0.00902
	4557	0.01879	0.0091
	4558	0.01898	0.00918
	4559	0.01915	0.00924
	4560	0.0193	0.00931
	4561	0.01949	0.0094
	4562	0.01968	0.00949
	4563	0.01983	0.00958
	4564	0.02004	0.00964
	4565	0.02024	0.00974
	4566	0.02042	0.00983
	4567	0.02059	0.00992
	4568	0.02079	0.01004
	4569	0.02096	0.01011
	4570	0.02116	0.01019
	4571	0.02139	0.01028
	4572	0.02159	0.01036
	4573	0.02178	0.01047
	4574	0.02202	0.01058
	4575	0.02224	0.01066
	4576	0.02245	0.01074
	4577	0.02267	0.01083
	4578	0.0229	0.01094
	4579	0.0231	0.01105
	4580	0.02334	0.01118
	4581	0.02357	0.01129
	4582	0.0238	0.01138
	4583	0.02401	0.01147
	4584	0.02426	0.01158
	4585	0.02453	0.0117
	4586	0.02476	0.01186
	4587	0.02498	0.01197
	4588	0.02522	0.01207
	4589	0.02548	0.01219
	4590	0.02574	0.01229
	4591	0.02597	0.01242
	4592	0.02623	0.01254
	4593	0.0265	0.01267
	4594	0.02674	0.01279
	4595	0.02701	0.01292
	4596	0.02732	0.01307
	4597	0.02762	0.01323
	4598	0.02788	0.01337
	4599	0.02817	0.0135
	4600	0.02846	0.01366
	4601	0.02873	0.01379
	4602	0.02904	0.01392
	4603	0.02935	0.01407
	4604	0.02967	0.01422
	4605	0.02996	0.01435
	4606	0.03026	0.01448
	4607	0.03057	0.01463
	4608	0.03089	0.01481
	4609	0.03122	0.01496
	4610	0.03155	0.01512
	4611	0.03189	0.01529
	4612	0.03225	0.01548
	4613	0.03259	0.01566
	4614	0.03295	0.01585
	4615	0.03329	0.01605
	4616	0.03364	0.01625
	4617	0.034	0.01644
	4618	0.03435	0.01661
	4619	0.03473	0.01681
	4620	0.03512	0.01702
	4621	0.03551	0.01724
	4622	0.03591	0.01745
	4623	0.03631	0.01768
	4624	0.03672	0.0179
	4625	0.03716	0.01811
	4626	0.03757	0.01831
	4627	0.03801	0.01854
	4628	0.03846	0.01875
	4629	0.03887	0.01896
	4630	0.03931	0.01922
	4631	0.03975	0.01946
	4632	0.04019	0.01969
	4633	0.04067	0.01993
	4634	0.04115	0.02019
	4635	0.04163	0.02045
	4636	0.04211	0.02074
	4637	0.04261	0.02102
	4638	0.0431	0.02133
	4639	0.0436	0.02164
	4640	0.04412	0.02196
	4641	0.04464	0.02227
	4642	0.0452	0.02257
	4643	0.04577	0.02288
	4644	0.04632	0.02317
	4645	0.04685	0.02348
	4646	0.04744	0.02381
	4647	0.04806	0.02415
	4648	0.04866	0.02451
	4649	0.04925	0.02485
	4650	0.04985	0.02522
	4651	0.05048	0.02558
	4652	0.05111	0.02594
	4653	0.05175	0.02635
	4654	0.05238	0.02675
	4655	0.05303	0.02716
	4656	0.0537	0.02755
	4657	0.05441	0.02797
	4658	0.05514	0.02843
	4659	0.05589	0.0289
	4660	0.05664	0.0294
	4661	0.05738	0.02993
	4662	0.05813	0.03043
	4663	0.0589	0.03096
	4664	0.05968	0.03148
	4665	0.06049	0.03199
	4666	0.06134	0.0325
	4667	0.06217	0.03303
	4668	0.06301	0.03358
	4669	0.06388	0.03414
	4670	0.06476	0.03472
	4671	0.06567	0.03533
	4672	0.06656	0.03595
	4673	0.06748	0.03659
	4674	0.06844	0.03727
	4675	0.06941	0.03795
	4676	0.07039	0.03865
	4677	0.07141	0.03935
	4678	0.07245	0.04011
	4679	0.07352	0.04088
	4680	0.0746	0.04168
	4681	0.0757	0.04249
	4682	0.07683	0.04333
	4683	0.07798	0.0442
	4684	0.07916	0.04507
	4685	0.08035	0.04596
	4686	0.08157	0.04688
	4687	0.08282	0.04782
	4688	0.08411	0.04877
	4689	0.08543	0.04975
	4690	0.08676	0.05077
	4691	0.08811	0.05182
	4692	0.08949	0.05292
	4693	0.09091	0.05407
	4694	0.09235	0.05526
	4695	0.09381	0.05648
	4696	0.09535	0.05774
	4697	0.09691	0.05903
	4698	0.09848	0.06037
	4699	0.10013	0.06174
	4700	0.1018	0.06314
	4701	0.10347	0.06462
	4702	0.10522	0.06617
	4703	0.10701	0.06773
	4704	0.10886	0.06934
	4705	0.11074	0.07099
	4706	0.11262	0.0727
	4707	0.11456	0.07449
	4708	0.11653	0.07633
	4709	0.11852	0.07822
	4710	0.12063	0.08015
	4711	0.12275	0.08215
	4712	0.12491	0.08418
	4713	0.12713	0.08628
	4714	0.12937	0.08847
	4715	0.13168	0.09075
	4716	0.13403	0.09306
	4717	0.13637	0.09548
	4718	0.13882	0.09794
	4719	0.14131	0.10047
	4720	0.14379	0.10312
	4721	0.14636	0.10585
	4722	0.14891	0.10866
	4723	0.1515	0.11151
	4724	0.15417	0.11443
	4725	0.15685	0.11743
	4726	0.15955	0.12054
	4727	0.16228	0.1237
	4728	0.165	0.12696
	4729	0.16775	0.13033
	4730	0.17055	0.13378
	4731	0.17336	0.13725
	4732	0.17618	0.14076
	4733	0.179	0.14432
	4734	0.18183	0.14792
	4735	0.18469	0.15164
	4736	0.18746	0.1554
	4737	0.19018	0.15918
	4738	0.1929	0.16302
	4739	0.19557	0.16689
	4740	0.19828	0.17073
	4741	0.20099	0.17455
	4742	0.20359	0.17837
	4743	0.20621	0.18218
	4744	0.20881	0.18604
	4745	0.21135	0.18988
	4746	0.2139	0.19367
	4747	0.21643	0.19743
	4748	0.21897	0.20112
	4749	0.22144	0.20476
	4750	0.22382	0.20832
	4751	0.22622	0.21172
	4752	0.2286	0.21504
	4753	0.23096	0.21827
	4754	0.23334	0.22144
	4755	0.23567	0.22447
	4756	0.23795	0.22734
	4757	0.24025	0.23013
	4758	0.24254	0.23281
	4759	0.24479	0.23527
	4760	0.24703	0.23765
	4761	0.24919	0.23982
	4762	0.25136	0.24183
	4763	0.25352	0.24371
	4764	0.25563	0.24546
	4765	0.25776	0.24708
	4766	0.2598	0.24852
	4767	0.26181	0.2498
	4768	0.26381	0.25103
	4769	0.26572	0.25205
	4770	0.26759	0.2529
	4771	0.26954	0.25367
	4772	0.27137	0.25431
	4773	0.27315	0.25487
	4774	0.27489	0.25529
	4775	0.27653	0.25559
	4776	0.27816	0.25585
	4777	0.27973	0.25601
	4778	0.2812	0.25604
	4779	0.28276	0.25602
	4780	0.28415	0.25594
	4781	0.2855	0.25576
	4782	0.28685	0.25559
	4783	0.28814	0.25534
	4784	0.28942	0.25501
	4785	0.29066	0.25465
	4786	0.29195	0.25422
	4787	0.29323	0.25376
	4788	0.29456	0.25331
	4789	0.29583	0.25276
	4790	0.29717	0.25215
	4791	0.29854	0.25156
	4792	0.29993	0.25086
	4793	0.30146	0.25017
	4794	0.303	0.24941
	4795	0.30457	0.24855
	4796	0.30634	0.24769
	4797	0.30817	0.24677
	4798	0.31009	0.24578
	4799	0.31212	0.24477
	4800	0.31412	0.24356
	4801	0.31622	0.24226
	4802	0.31834	0.24086
	4803	0.32043	0.23931
	4804	0.32261	0.23772
	4805	0.32476	0.23604
	4806	0.32682	0.23416
	4807	0.32886	0.23219
	4808	0.33084	0.23013
	4809	0.3327	0.22802
	4810	0.33434	0.22592
	4811	0.336	0.22368
	4812	0.33758	0.22137
	4813	0.33901	0.21899
	4814	0.34033	0.21648
	4815	0.34149	0.21397
	4816	0.34266	0.21137
	4817	0.34371	0.20869
	4818	0.34453	0.20596
	4819	0.34517	0.20308
	4820	0.34579	0.20011
	4821	0.34626	0.19712
	4822	0.3467	0.19403
	4823	0.34699	0.19087
	4824	0.34708	0.18764
	4825	0.34695	0.18429
	4826	0.34673	0.18088
	4827	0.34642	0.17736
	4828	0.34597	0.17379
	4829	0.34535	0.17025
	4830	0.34463	0.16666
	4831	0.3438	0.16301
	4832	0.34284	0.15934
	4833	0.3418	0.15567
	4834	0.34063	0.152
	4835	0.33934	0.14835
	4836	0.33803	0.14469
	4837	0.33663	0.14112
	4838	0.33519	0.13764
	4839	0.3337	0.13413
	4840	0.33211	0.13068
	4841	0.33044	0.12727
	4842	0.32881	0.12393
	4843	0.32719	0.1207
	4844	0.32557	0.11758
	4845	0.32387	0.11451
	4846	0.32222	0.11157
	4847	0.3206	0.1087
	4848	0.31892	0.10588
	4849	0.31725	0.10314
	4850	0.31561	0.10044
	4851	0.31404	0.09786
	4852	0.31244	0.09539
	4853	0.31086	0.09302
	4854	0.30941	0.0907
	4855	0.30793	0.08845
	4856	0.30648	0.0863
	4857	0.30503	0.08422
	4858	0.30363	0.08221
	4859	0.30236	0.08027
	4860	0.30104	0.07838
	4861	0.29967	0.07654
	4862	0.29847	0.07477
	4863	0.29722	0.07306
	4864	0.296	0.07138
	4865	0.29484	0.06978
	4866	0.29371	0.06826
	4867	0.29256	0.06679
	4868	0.29149	0.06534
	4869	0.29047	0.06392
	4870	0.28944	0.06255
	4871	0.28854	0.06124
	4872	0.28755	0.05994
	4873	0.28666	0.0587
	4874	0.28586	0.05749
	4875	0.28496	0.05632
	4876	0.2841	0.05517
	4877	0.28332	0.05405
	4878	0.28262	0.05296
	4879	0.28196	0.05193
	4880	0.28129	0.05092
	4881	0.28067	0.04993
	4882	0.28009	0.04896
	4883	0.27955	0.04806
	4884	0.27902	0.04717
	4885	0.27851	0.04629
	4886	0.278	0.04544
	4887	0.2775	0.04465
	4888	0.27706	0.04387
	4889	0.27671	0.04311
	4890	0.27637	0.04236
	4891	0.27601	0.04164
	4892	0.2757	0.04094
	4893	0.27552	0.04025
	4894	0.27525	0.03962
	4895	0.27505	0.03899
	4896	0.27494	0.03837
	4897	0.27484	0.03781
	4898	0.27475	0.03726
	4899	0.27469	0.0367
	4900	0.27457	0.03616
	4901	0.27459	0.03563
	4902	0.27457	0.03511
	4903	0.27456	0.03465
	4904	0.27475	0.03418
	4905	0.27487	0.03372
	4906	0.27494	0.03326
	4907	0.27515	0.03284
	4908	0.27532	0.03243
	4909	0.2755	0.03202
	4910	0.27575	0.03164
	4911	0.27595	0.03125
	4912	0.27626	0.03086
	4913	0.27654	0.03052
	4914	0.2768	0.03018
	4915	0.27716	0.02983
	4916	0.27755	0.02949
	4917	0.27795	0.02917
	4918	0.27836	0.02887
	4919	0.27876	0.02857
	4920	0.27916	0.02828
	4921	0.2797	0.02801
	4922	0.28019	0.02776
	4923	0.28077	0.02749
	4924	0.28133	0.02723
	4925	0.28184	0.02697
	4926	0.28242	0.02673
	4927	0.28304	0.0265
	4928	0.28369	0.02629
	4929	0.28445	0.02608
	4930	0.28517	0.02588
	4931	0.28587	0.02568
	4932	0.28669	0.02549
	4933	0.28743	0.0253
	4934	0.28823	0.0251
	4935	0.28912	0.02491
	4936	0.28995	0.02471
	4937	0.29086	0.02454
	4938	0.29184	0.02437
	4939	0.29273	0.0242
	4940	0.29363	0.02407
	4941	0.29451	0.02391
	4942	0.29556	0.02379
	4943	0.29668	0.02365
	4944	0.29765	0.02352
	4945	0.29867	0.02339
	4946	0.29983	0.02326
	4947	0.30093	0.02314
	4948	0.30215	0.02304
	4949	0.30338	0.02293
	4950	0.30451	0.02282
	4951	0.30575	0.02273
	4952	0.30703	0.02263
	4953	0.30834	0.02253
	4954	0.30962	0.02245
	4955	0.31092	0.02237
	4956	0.31233	0.02228
	4957	0.31385	0.02218
	4958	0.31535	0.02211
	4959	0.31684	0.02205
	4960	0.31844	0.02195
	4961	0.31999	0.0219
	4962	0.32164	0.02183
	4963	0.32317	0.02176
	4964	0.32467	0.02171
	4965	0.32628	0.02166
	4966	0.32804	0.02162
	4967	0.32973	0.02158
	4968	0.33145	0.02155
	4969	0.33323	0.0215
	4970	0.33514	0.02145
	4971	0.33712	0.02144
	4972	0.33903	0.02142
	4973	0.34095	0.02141
	4974	0.34295	0.02139
	4975	0.34494	0.02137
	4976	0.34701	0.02136
	4977	0.34909	0.02135
	4978	0.3513	0.02136
	4979	0.35355	0.02133
	4980	0.35579	0.02131
	4981	0.35803	0.02131
	4982	0.3603	0.02131
	4983	0.36271	0.02131
	4984	0.36525	0.02133
	4985	0.36778	0.02135
	4986	0.37028	0.02136
	4987	0.37281	0.02137
	4988	0.37529	0.02139
	4989	0.37795	0.02141
	4990	0.38064	0.02144
	4991	0.3833	0.02148
	4992	0.38601	0.02152
	4993	0.38878	0.02155
	4994	0.39162	0.02158
	4995	0.39462	0.02161
	4996	0.39763	0.02164
	4997	0.40073	0.0217
	4998	0.40387	0.02175
	4999	0.40702	0.0218
	5000	0.4102	0.02188
	5001	0.41341	0.02193
	5002	0.4167	0.02196
	5003	0.42016	0.02201
	5004	0.42362	0.02208
	5005	0.42714	0.02214
	5006	0.4308	0.0222
	5007	0.43441	0.02227
	5008	0.43824	0.02235
	5009	0.44213	0.02242
	5010	0.44602	0.02248
	5011	0.45004	0.02257
	5012	0.45403	0.02266
	5013	0.45802	0.02276
	5014	0.46211	0.02289
	5015	0.46629	0.023
	5016	0.47049	0.02307
	5017	0.47496	0.02312
	5018	0.47943	0.0232
	5019	0.48398	0.02328
	5020	0.4886	0.0234
	5021	0.49325	0.02351
	5022	0.49811	0.02363
	5023	0.50315	0.02374
	5024	0.50819	0.02384
	5025	0.51306	0.0239
	5026	0.51818	0.02398
	5027	0.52346	0.02409
	5028	0.52881	0.02423
	5029	0.53424	0.02439
	5030	0.53977	0.02454
	5031	0.5454	0.02469
	5032	0.55113	0.02488
	5033	0.55702	0.02504
	5034	0.56299	0.02516
	5035	0.56898	0.02532
	5036	0.57502	0.02548
	5037	0.58119	0.02566
	5038	0.58746	0.02579
	5039	0.59376	0.0259
	5040	0.60025	0.02604
	5041	0.60692	0.0262
	5042	0.6135	0.02635
	5043	0.62026	0.02653
	5044	0.62702	0.02668
	5045	0.63405	0.02685
	5046	0.64129	0.02703
	5047	0.64848	0.02722
	5048	0.65592	0.0274
	5049	0.66326	0.02756
	5050	0.6705	0.02775
	5051	0.67817	0.02802
	5052	0.68587	0.02828
	5053	0.69362	0.0285
	5054	0.70167	0.02869
	5055	0.70953	0.02891
	5056	0.71756	0.02915
	5057	0.72563	0.02934
	5058	0.73373	0.02949
	5059	0.74212	0.02965
	5060	0.75046	0.02983
	5061	0.75884	0.03002
	5062	0.76727	0.03016
	5063	0.77554	0.03031
	5064	0.78377	0.03051
	5065	0.7924	0.03071
	5066	0.80082	0.03089
	5067	0.8091	0.03107
	5068	0.81757	0.03122
	5069	0.82564	0.03137
	5070	0.83376	0.03155
	5071	0.84216	0.03171
	5072	0.85048	0.03187
	5073	0.85895	0.03207
	5074	0.86744	0.03226
	5075	0.87535	0.03239
	5076	0.88326	0.03251
	5077	0.89093	0.03263
	5078	0.89819	0.03278
	5079	0.90568	0.03292
	5080	0.91289	0.03306
	5081	0.9201	0.03319
	5082	0.92733	0.03329
	5083	0.93383	0.03334
	5084	0.9402	0.03339
	5085	0.94639	0.03348
	5086	0.952	0.03357
	5087	0.95757	0.03364
	5088	0.96264	0.03372
	5089	0.9677	0.03376
	5090	0.97256	0.0338
	5091	0.97662	0.03385
	5092	0.9802	0.03384
	5093	0.98391	0.03382
	5094	0.98699	0.03376
	5095	0.98995	0.03366
	5096	0.99266	0.03357
	5097	0.99443	0.03349
	5098	0.99634	0.03341
	5099	0.99792	0.03335
	5100	0.99883	0.03332
	5101	0.99956	0.03333
	5102	1	0.03335
	5103	0.99993	0.03333
	5104	0.99966	0.03325
	5105	0.99882	0.03314
	5106	0.99778	0.03308
	5107	0.99624	0.033
	5108	0.99449	0.03287
	5109	0.99277	0.03279
	5110	0.99024	0.03272
	5111	0.98775	0.03264
	5112	0.98513	0.03254
	5113	0.98169	0.03244
	5114	0.97835	0.03239
	5115	0.97502	0.03235
	5116	0.97107	0.03231
	5117	0.96725	0.03229
	5118	0.96329	0.03224
	5119	0.95904	0.03217
	5120	0.9548	0.03207
	5121	0.95011	0.03199
	5122	0.94539	0.03186
	5123	0.94077	0.03177
	5124	0.93592	0.03173
	5125	0.93089	0.03174
	5126	0.92586	0.03174
	5127	0.92088	0.0317
	5128	0.91602	0.03167
	5129	0.91087	0.03167
	5130	0.9055	0.0317
	5131	0.90071	0.0318
	5132	0.89554	0.03195
	5133	0.89008	0.03209
	5134	0.88513	0.03222
	5135	0.88007	0.0324
	5136	0.87479	0.03264
	5137	0.86978	0.03285
	5138	0.8648	0.03305
	5139	0.85964	0.03326
	5140	0.85456	0.03353
	5141	0.84937	0.03384
	5142	0.84436	0.03417
	5143	0.83981	0.0345
	5144	0.83527	0.03485
	5145	0.83076	0.03522
	5146	0.8258	0.0356
	5147	0.82115	0.03606
	5148	0.81696	0.03652
	5149	0.81256	0.03694
	5150	0.80813	0.03741
	5151	0.80402	0.03788
	5152	0.79996	0.03835
	5153	0.7958	0.03884
	5154	0.79178	0.03935
	5155	0.78789	0.03987
	5156	0.78417	0.04051
	5157	0.78083	0.04119
	5158	0.77722	0.04189
	5159	0.77361	0.04258
	5160	0.77004	0.04327
	5161	0.76657	0.04402
	5162	0.76342	0.04484
	5163	0.76018	0.04565
	5164	0.75709	0.04644
	5165	0.75407	0.04727
	5166	0.75121	0.04818
	5167	0.74865	0.04917
	5168	0.74584	0.05015
	5169	0.74327	0.05115
	5170	0.74081	0.05217
	5171	0.73831	0.05324
	5172	0.73605	0.05433
	5173	0.73398	0.05548
	5174	0.73181	0.05665
	5175	0.72975	0.05791
	5176	0.72776	0.05921
	5177	0.72597	0.06052
	5178	0.72419	0.06186
	5179	0.72266	0.06324
	5180	0.72081	0.06467
	5181	0.71924	0.06615
	5182	0.71805	0.06767
	5183	0.71685	0.06926
	5184	0.7157	0.07089
	5185	0.7145	0.0726
	5186	0.71347	0.07437
	5187	0.71243	0.07623
	5188	0.71158	0.07812
	5189	0.71086	0.08004
	5190	0.71008	0.08202
	5191	0.70924	0.08403
	5192	0.70861	0.08612
	5193	0.7083	0.08831
	5194	0.70777	0.0906
	5195	0.70753	0.09296
	5196	0.70734	0.0954
	5197	0.70708	0.09789
	5198	0.70724	0.10043
	5199	0.70727	0.10303
	5200	0.70735	0.10572
	5201	0.70745	0.10851
	5202	0.70755	0.11137
	5203	0.70773	0.11428
	5204	0.708	0.11727
	5205	0.70817	0.12035
	5206	0.70861	0.1235
	5207	0.70911	0.12673
	5208	0.70972	0.13008
	5209	0.71018	0.13351
	5210	0.7106	0.13702
	5211	0.71102	0.1406
	5212	0.71148	0.14419
	5213	0.71194	0.14784
	5214	0.71233	0.15154
	5215	0.71295	0.15531
	5216	0.71331	0.15913
	5217	0.71359	0.16296
	5218	0.71385	0.16679
	5219	0.71425	0.17071
	5220	0.71477	0.17466
	5221	0.71514	0.17862
	5222	0.71547	0.18258
	5223	0.716	0.18652
	5224	0.71626	0.19044
	5225	0.7164	0.19436
	5226	0.71666	0.19827
	5227	0.71674	0.20211
	5228	0.71699	0.20598
	5229	0.71706	0.20986
	5230	0.71688	0.21368
	5231	0.71684	0.21749
	5232	0.71727	0.22131
	5233	0.71729	0.22514
	5234	0.71727	0.22894
	5235	0.71746	0.23266
	5236	0.71726	0.2364
	5237	0.71734	0.24006
	5238	0.71728	0.24368
	5239	0.71718	0.24726
	5240	0.7169	0.25071
	5241	0.71667	0.25412
	5242	0.71628	0.25756
	5243	0.71576	0.26082
	5244	0.71526	0.26399
	5245	0.71494	0.26713
	5246	0.71442	0.27019
	5247	0.71385	0.27308
	5248	0.71346	0.27591
	5249	0.71274	0.27853
	5250	0.71191	0.28095
	5251	0.71115	0.28321
	5252	0.71039	0.28544
	5253	0.70969	0.28744
	5254	0.709	0.28937
	5255	0.7082	0.29116
	5256	0.70743	0.29276
	5257	0.70694	0.29417
	5258	0.70662	0.29547
	5259	0.70633	0.29666
	5260	0.7059	0.29774
	5261	0.70543	0.29878
	5262	0.70531	0.29968
	5263	0.70511	0.30036
	5264	0.70509	0.30105
	5265	0.70505	0.30164
	5266	0.70508	0.30211
	5267	0.70534	0.30264
	5268	0.70575	0.30305
	5269	0.70607	0.30333
	5270	0.70646	0.30354
	5271	0.70695	0.30374
	5272	0.70744	0.30384
	5273	0.70813	0.30377
	5274	0.70864	0.30359
	5275	0.70889	0.30328
	5276	0.70926	0.30302
	5277	0.70922	0.30271
	5278	0.70942	0.30221
	5279	0.70938	0.30164
	5280	0.70922	0.30108
	5281	0.70889	0.30028
	5282	0.7083	0.29938
	5283	0.7077	0.29836
	5284	0.70666	0.29738
	5285	0.70531	0.29635
	5286	0.70391	0.29513
	5287	0.7023	0.29394
	5288	0.70047	0.29263
	5289	0.69869	0.29135
	5290	0.6967	0.29011
	5291	0.6945	0.2889
	5292	0.69237	0.28762
	5293	0.69017	0.28629
	5294	0.68792	0.28508
	5295	0.68582	0.28392
	5296	0.68366	0.2827
	5297	0.68162	0.28149
	5298	0.68001	0.28027
	5299	0.6782	0.27914
	5300	0.67627	0.27804
	5301	0.67469	0.27697
	5302	0.67311	0.27598
	5303	0.67163	0.27489
	5304	0.67028	0.27373
	5305	0.66901	0.27263
	5306	0.66786	0.27157
	5307	0.6666	0.27049
	5308	0.66515	0.26928
	5309	0.66372	0.26805
	5310	0.66207	0.26676
	5311	0.66028	0.26537
	5312	0.65852	0.264
	5313	0.65632	0.2625
	5314	0.65402	0.26092
	5315	0.65153	0.25929
	5316	0.64879	0.25758
	5317	0.64561	0.2559
	5318	0.64233	0.25412
	5319	0.63861	0.25224
	5320	0.63495	0.25035
	5321	0.63123	0.24844
	5322	0.62716	0.24644
	5323	0.62291	0.24446
	5324	0.61846	0.24224
	5325	0.61372	0.23996
	5326	0.60881	0.23767
	5327	0.60364	0.23532
	5328	0.5984	0.23289
	5329	0.59304	0.23036
	5330	0.58763	0.22777
	5331	0.58211	0.22516
	5332	0.57634	0.22246
	5333	0.5703	0.21965
	5334	0.56409	0.21676
	5335	0.55786	0.21373
	5336	0.55147	0.21066
	5337	0.54485	0.20751
	5338	0.5382	0.20423
	5339	0.53134	0.20094
	5340	0.52429	0.19759
	5341	0.51709	0.19409
	5342	0.50977	0.19061
	5343	0.50239	0.18704
	5344	0.49474	0.18343
	5345	0.48733	0.17988
	5346	0.47986	0.17631
	5347	0.47231	0.17272
	5348	0.46485	0.16918
	5349	0.45738	0.16557
	5350	0.44988	0.16201
	5351	0.44226	0.1585
	5352	0.43466	0.15497
	5353	0.42718	0.1515
	5354	0.41999	0.14815
	5355	0.41289	0.14481
	5356	0.4056	0.14156
	5357	0.39854	0.13836
	5358	0.3916	0.13521
	5359	0.38468	0.13219
	5360	0.37787	0.1292
	5361	0.37134	0.12622
	5362	0.36477	0.12339
	5363	0.35831	0.12063
	5364	0.35201	0.11792
	5365	0.34579	0.11527
	5366	0.33972	0.11263
	5367	0.33388	0.1101
	5368	0.328	0.10767
	5369	0.32223	0.10533
	5370	0.31678	0.103
	5371	0.31137	0.1007
	5372	0.30599	0.09856
	5373	0.30081	0.09651
	5374	0.29573	0.09443
	5375	0.29079	0.09243
	5376	0.28598	0.0905
	5377	0.28115	0.0886
	5378	0.27649	0.08676
	5379	0.27201	0.08496
	5380	0.26764	0.08324
	5381	0.26338	0.08156
	5382	0.25917	0.07994
	5383	0.25508	0.07835
	5384	0.25111	0.07682
	5385	0.24714	0.07532
	5386	0.24325	0.07384
	5387	0.23955	0.07243
	5388	0.23586	0.07106
	5389	0.23221	0.06974
	5390	0.22866	0.06841
	5391	0.22512	0.06711
	5392	0.22183	0.06586
	5393	0.21854	0.06464
	5394	0.21526	0.06346
	5395	0.21213	0.06234
	5396	0.20904	0.06122
	5397	0.20603	0.06011
	5398	0.2031	0.05906
	5399	0.20016	0.05802
	5400	0.19732	0.05704
	5401	0.1946	0.05605
	5402	0.19179	0.05509
	5403	0.1891	0.05418
	5404	0.18654	0.05327
	5405	0.18396	0.05236
	5406	0.18145	0.05149
	5407	0.179	0.05065
	5408	0.17666	0.04983
	5409	0.17425	0.04902
	5410	0.17185	0.04825
	5411	0.16963	0.0475
	5412	0.16748	0.04674
	5413	0.1652	0.04601
	5414	0.16304	0.04529
	5415	0.16102	0.04457
	5416	0.15889	0.04389
	5417	0.15683	0.04321
	5418	0.15485	0.04256
	5419	0.1529	0.04191
	5420	0.15096	0.04129
	5421	0.14906	0.04066
	5422	0.14733	0.04005
	5423	0.14553	0.03949
	5424	0.14363	0.03891
	5425	0.14189	0.03834
	5426	0.14017	0.03781
	5427	0.13843	0.03727
	5428	0.13679	0.03673
	5429	0.13519	0.03619
	5430	0.13356	0.03571
	5431	0.13201	0.03525
	5432	0.13049	0.03475
	5433	0.1289	0.03428
	5434	0.12739	0.03382
	5435	0.12596	0.03338
	5436	0.12448	0.03293
	5437	0.123	0.03248
	5438	0.1217	0.03205
	5439	0.12029	0.03161
	5440	0.11886	0.03121
	5441	0.11755	0.03079
	5442	0.11621	0.03038
	5443	0.1148	0.03
	5444	0.11362	0.02964
	5445	0.11239	0.02927
	5446	0.11102	0.02887
	5447	0.10988	0.02853
	5448	0.10873	0.02818
	5449	0.10744	0.02783
	5450	0.10636	0.02752
	5451	0.10518	0.02717
	5452	0.10397	0.02683
	5453	0.10294	0.02653
	5454	0.10181	0.02622
	5455	0.10066	0.02592
	5456	0.09972	0.02561
	5457	0.09858	0.02529
	5458	0.09755	0.02502
	5459	0.09664	0.02473
	5460	0.09551	0.02444
	5461	0.09456	0.02417
	5462	0.09365	0.02389
	5463	0.09258	0.0236
	5464	0.09172	0.02338
	5465	0.09069	0.02313
	5466	0.08968	0.02286
	5467	0.08888	0.02264
	5468	0.08787	0.02238
	5469	0.08704	0.02214
	5470	0.08621	0.02189
	5471	0.08522	0.02165
	5472	0.08451	0.02144
	5473	0.08355	0.02121
	5474	0.08272	0.02099
	5475	0.08202	0.02079
	5476	0.08103	0.02057
	5477	0.08034	0.02038
	5478	0.07949	0.02018
	5479	0.07867	0.01998
	5480	0.07803	0.0198
	5481	0.07712	0.01956
	5482	0.07649	0.0194
	5483	0.07567	0.01921
	5484	0.07495	0.01902
	5485	0.07433	0.01886
	5486	0.07347	0.01864
	5487	0.07294	0.01851
	5488	0.07209	0.01832
	5489	0.07144	0.01815
	5490	0.07078	0.01799
	5491	0.07	0.0178
	5492	0.06948	0.01769
	5493	0.06866	0.0175
	5494	0.06815	0.01736
	5495	0.06742	0.01722
	5496	0.06682	0.01706
	5497	0.06623	0.01693
	5498	0.06547	0.01677
	5499	0.06503	0.01666
	5500	0.06424	0.01648
	5501	0.06383	0.01639
	5502	0.06308	0.01622
	5503	0.0626	0.01613
	5504	0.06199	0.01597
	5505	0.06141	0.01581
	5506	0.06091	0.01571
	5507	0.06021	0.01559
	5508	0.05984	0.01551
	5509	0.05914	0.01534
	5510	0.05878	0.01526
	5511	0.05805	0.0151
	5512	0.05772	0.01503
	5513	0.05705	0.0149
	5514	0.05663	0.01481
	5515	0.05608	0.01466
	5516	0.0556	0.01457
	5517	0.05509	0.01449
	5518	0.05457	0.01436
	5519	0.05414	0.0143
	5520	0.05355	0.01417
	5521	0.05322	0.01411
	5522	0.0526	0.01395
	5523	0.05233	0.01391
	5524	0.05168	0.01376
	5525	0.05142	0.01373
	5526	0.05077	0.01357
	5527	0.05053	0.01355
	5528	0.04987	0.01339
	5529	0.04966	0.01338
	5530	0.04902	0.01322
	5531	0.0488	0.01322
	5532	0.04819	0.01307
	5533	0.048	0.01308
	5534	0.04738	0.01292
	5535	0.04717	0.01293
	5536	0.04654	0.01278
	5537	0.04638	0.01279
	5538	0.04577	0.01261
	5539	0.0456	0.01264
	5540	0.045	0.01248
	5541	0.04482	0.01249
	5542	0.04427	0.01234
	5543	0.04408	0.01233
	5544	0.04355	0.01221
	5545	0.04335	0.01222
	5546	0.04285	0.01211
	5547	0.04257	0.01208
	5548	0.04218	0.01201
	5549	0.04186	0.01195
	5550	0.04159	0.01191
	5551	0.04118	0.01183
	5552	0.04098	0.01183
	5553	0.04048	0.01168
	5554	0.04037	0.01173
	5555	0.0398	0.01157
	5556	0.03974	0.01161
	5557	0.03917	0.01145
	5558	0.03903	0.0115
	5559	0.03862	0.01139
	5560	0.0384	0.01138
	5561	0.03811	0.01133
	5562	0.03774	0.01123
	5563	0.03759	0.01127
	5564	0.0371	0.01111
	5565	0.03709	0.01118
	5566	0.03654	0.01101
	5567	0.03649	0.01107
	5568	0.03607	0.01097
	5569	0.03585	0.01094
	5570	0.03567	0.01094
	5571	0.03518	0.0108
	5572	0.03518	0.01089
	5573	0.03465	0.01071
	5574	0.03463	0.01077
	5575	0.03426	0.01065
	5576	0.034	0.01061
	5577	0.03392	0.01063
	5578	0.03342	0.01045
	5579	0.03347	0.01055
	5580	0.03295	0.01039
	5581	0.03285	0.01042
	5582	0.03266	0.01039
	5583	0.0322	0.01025
	5584	0.03228	0.01035
	5585	0.03174	0.01017
	5586	0.03171	0.0102
	5587	0.03149	0.01015
	5588	0.03105	0.01003
	5589	0.03116	0.01013
	5590	0.03062	0.00993
	5591	0.03054	0.00995
	5592	0.03039	0.00992
	5593	0.0299	0.00976
	5594	0.03005	0.00986
	5595	0.0296	0.0097
	5596	0.02937	0.00964
	5597	0.02938	0.0097
	5598	0.02881	0.00949
	5599	0.02885	0.00957
	5600	0.02861	0.0095
	5601	0.02818	0.00934
	5602	0.02834	0.00944
	5603	0.02785	0.00927
	5604	0.02763	0.00922
	5605	0.02772	0.00928
	5606	0.02712	0.00907
	5607	0.02713	0.00911
	5608	0.02706	0.00911
	5609	0.0265	0.00891
	5610	0.02664	0.00901
	5611	0.02639	0.00894
	5612	0.02591	0.00876
	5613	0.02612	0.00888
	5614	0.02574	0.00877
	5615	0.02537	0.00864
	5616	0.02558	0.00876
	5617	0.02514	0.00862
	5618	0.02482	0.0085
	5619	0.02505	0.00862
	5620	0.02458	0.00847
	5621	0.0243	0.00839
	5622	0.02453	0.0085
	5623	0.02407	0.00834
	5624	0.02379	0.00827
	5625	0.02405	0.00841
	5626	0.02362	0.00826
	5627	0.02329	0.00815
	5628	0.02356	0.00829
	5629	0.02322	0.00818
	5630	0.0228	0.00803
	5631	0.02308	0.00818
	5632	0.02285	0.00812
	5633	0.02234	0.00795
	5634	0.02258	0.00806
	5635	0.02254	0.00808
	5636	0.02195	0.00786
	5637	0.02201	0.00791
	5638	0.02218	0.00804
	5639	0.02164	0.00783
	5640	0.02145	0.00776
	5641	0.02177	0.00793
	5642	0.02142	0.00783
	5643	0.02095	0.00765
	5644	0.02123	0.0078
	5645	0.02125	0.00784
	5646	0.02065	0.00761
	5647	0.02061	0.00764
	5648	0.02094	0.00778
	5649	0.02055	0.00765
	5650	0.02012	0.00751
	5651	0.02043	0.00765
	5652	0.02048	0.00771
	5653	0.0199	0.00749
	5654	0.01975	0.00743
	5655	0.02014	0.00762
	5656	0.01996	0.00757
	5657	0.01937	0.00738
	5658	0.01946	0.00744
	5659	0.01978	0.0076
	5660	0.01943	0.00746
	5661	0.01893	0.00729
	5662	0.01915	0.0074
	5663	0.01942	0.00755
	5664	0.01897	0.00737
	5665	0.01849	0.00721
	5666	0.01877	0.00735
	5667	0.01905	0.00748
	5668	0.01859	0.00731
	5669	0.01812	0.00713
	5670	0.01838	0.00727
	5671	0.01871	0.00743
	5672	0.01833	0.00728
	5673	0.01778	0.00706
	5674	0.01792	0.00715
	5675	0.01834	0.00736
	5676	0.01814	0.00728
	5677	0.01753	0.00704
	5678	0.01742	0.00703
	5679	0.01785	0.00725
	5680	0.01793	0.00731
	5681	0.01739	0.00709
	5682	0.01698	0.00694
	5683	0.01725	0.00709
	5684	0.01765	0.00729
	5685	0.01743	0.00721
	5686	0.0168	0.00696
	5687	0.01663	0.0069
	5688	0.01708	0.00711
	5689	0.01735	0.00724
	5690	0.01697	0.00709
	5691	0.01637	0.00685
	5692	0.01631	0.00685
	5693	0.01676	0.00709
	5694	0.01703	0.00721
	5695	0.01661	0.00706
	5696	0.01598	0.00681
	5697	0.01588	0.00678
	5698	0.01634	0.00701
	5699	0.01666	0.00718
	5700	0.0164	0.00709
	5701	0.01577	0.00682
	5702	0.01545	0.00669
	5703	0.01578	0.00685
	5704	0.01625	0.0071
	5705	0.01631	0.00715
	5706	0.01578	0.00693
	5707	0.01519	0.00667
	5708	0.01513	0.00665
	5709	0.01556	0.00688
	5710	0.01598	0.0071
	5711	0.01589	0.00711
	5712	0.01536	0.00686
	5713	0.0148	0.0066
	5714	0.01472	0.00656
	5715	0.01511	0.0068
	5716	0.01555	0.00705
	5717	0.01563	0.00711
	5718	0.01519	0.00693
	5719	0.01456	0.00664
	5720	0.01423	0.00649
	5721	0.01443	0.00661
	5722	0.01494	0.00689
	5723	0.01531	0.00708
	5724	0.01523	0.00706
	5725	0.01475	0.00684
	5726	0.01413	0.00657
	5727	0.01379	0.00643
	5728	0.01393	0.00652
	5729	0.01441	0.00678
	5730	0.01487	0.00702
	5731	0.01496	0.0071
	5732	0.01463	0.00696
	5733	0.01404	0.00668
	5734	0.0135	0.00641
	5735	0.01326	0.00632
	5736	0.01347	0.00646
	5737	0.01395	0.00672
	5738	0.01441	0.00696
	5739	0.01461	0.00709
	5740	0.01444	0.00703
	5741	0.01394	0.00679
	5742	0.01332	0.0065
	5743	0.01282	0.00627
	5744	0.01267	0.0062
	5745	0.01288	0.00631
	5746	0.01331	0.00656
	5747	0.01381	0.00685
	5748	0.01415	0.00706
	5749	0.01419	0.00711
	5750	0.01394	0.007
	5751	0.01346	0.00676
	5752	0.01285	0.00647
	5753	0.01231	0.00619
	5754	0.01198	0.00603
	5755	0.01193	0.00603
	5756	0.01217	0.00617
	5757	0.0126	0.00643
	5758	0.0131	0.00672
	5759	0.01352	0.00696
	5760	0.01376	0.00713
	5761	0.0138	0.00718
	5762	0.01363	0.0071
	5763	0.01326	0.00693
	5764	0.01274	0.00667
	5765	0.01219	0.00639
	5766	0.01164	0.00609
	5767	0.01117	0.00587
	5768	0.01089	0.00573
	5769	0.01082	0.00571
	5770	0.01095	0.00581
	5771	0.01127	0.00603
	5772	0.0117	0.00628
	5773	0.01219	0.00656
	5774	0.01267	0.00684
	5775	0.0131	0.00708
	5776	0.01344	0.00731
	5777	0.01369	0.00748
	5778	0.01385	0.00758
	5779	0.0139	0.00762
	5780	0.01384	0.0076
	5781	0.01366	0.00754
	5782	0.01342	0.00742
	5783	0.01311	0.00727
	5784	0.01273	0.00709
	5785	0.01231	0.00684
	5786	0.01185	0.00661
	5787	0.01133	0.00634
	5788	0.0108	0.00607
	5789	0.01029	0.00578
	5790	0.00977	0.00551
	5791	0.00923	0.00522
	5792	0.00872	0.00494
	5793	0.00821	0.00466
	5794	0.00771	0.00439
	5795	0.00725	0.00414
	5796	0.00681	0.00388
	5797	0.00639	0.00364
	5798	0.00598	0.00343
	5799	0.00559	0.00321
	5800	0.00524	0.00302

## Sheet: Figure3 c1
	0	0	1.5047	0.0526414
Figure3 c1	0	0	0.0174635	1.57012
	1.15999	0.0148449	NaN	NaN
	0.0509876	1.17838	NaN	NaN
	NaN	NaN	NaN	0.230234
	NaN	NaN	0.0193888	NaN
	0.0138752	0.0184274	NaN	NaN
	0.0315045	0.0201677	NaN	NaN
	NaN	NaN	0.0570488	0.00445732
	NaN	NaN	0.00307534	0.0602247
	0.00488108	0.00488831	NaN	NaN
	0.00483244	0.00640193	NaN	NaN
	NaN	NaN	0.0118343	0.000802943
	NaN	NaN	0.00197111	0.0126487
	0.00136964	0.00166355	NaN	NaN
	0.0032843	0.0031887	NaN	NaN
	NaN	NaN	0.00276989	0.00795522
	NaN	NaN	0.00805206	0.00341631
	0.00239756	0.00233183	NaN	NaN
	0.00265241	0.00124922	NaN	NaN
	0	0	0.000551276	0.0253079
	0	0	0.0255065	0.00151552

## Sheet: Figure3 c2
	NaN	NaN	0.0417097	0.0769482
Figure3 c2	NaN	NaN	0.0734154	0.0255711
	0.035752	0.0216022	NaN	NaN
	0.0181241	0.0219024	NaN	NaN
	NaN	NaN	0.0220454	NaN
	NaN	NaN	NaN	0.240298
	0.0585963	1.27928	NaN	NaN
	1.27476	0.00242097	NaN	NaN
	NaN	NaN	0.0212774	0.0641192
	NaN	NaN	0.0840724	0.0716742
	0.0108384	0.24161	NaN	NaN
	0.229274	0.00404989	NaN	NaN
	NaN	NaN	0.00582308	0.0127733
	NaN	NaN	0.0157389	0.0120222
	0.00162661	0.0481252	NaN	NaN
	0.0456476	0.00122361	NaN	NaN
	NaN	NaN	0.00140537	0.00374927
	NaN	NaN	0.00507803	0.00210874
	0.000845774	0.00910815	NaN	NaN
	0.00777604	0.0014336	NaN	NaN
	NaN	NaN	0.000713726	0.00996593
	NaN	NaN	0.00326497	0.00113684

## Sheet: Figure3 d1
	NaN	NaN	0.00836591	0.0014987
Figure3 d1	NaN	NaN	0.00202425	0.0170789
	0.00627818	0.00165056	NaN	NaN
	0.00235962	0.00715672	NaN	NaN
	NaN	NaN	0.00118648	0.00151325
	NaN	NaN	0.00129933	0.00146722
	0.0427413	0.00134925	NaN	NaN
	0.000826371	0.0431756	NaN	NaN
	NaN	NaN	0.0112131	0.0093396
	NaN	NaN	0.00355535	0.00892404
	0.180623	0.00682205	NaN	NaN
	0.00849357	0.223	NaN	NaN
	NaN	NaN	0.0698122	0.0635643
	NaN	NaN	0.0130355	0.0574337
	1.2276	0.0125569	NaN	NaN
	0.0518995	1.2431	NaN	NaN
	NaN	NaN	NaN	0.241178
	NaN	NaN	0.0231746	NaN
	0.0135745	0.017568	NaN	NaN
	0.031564	0.0172573	NaN	NaN
	NaN	NaN	0.0625548	0.0428712
	NaN	NaN	0.0651766	0.0632692

## Sheet: Figure3 d2
	NaN	NaN	0.0184575	0.00161136
Figure3 d2	NaN	NaN	0.00367319	0.00649766
	0.00266522	0.00250861	NaN	NaN
	0.00222174	0.00307566	NaN	NaN
	NaN	NaN	0.0049601	0.00250012
	NaN	NaN	0.00498252	0.00405599
	0.00316344	0.00305179	NaN	NaN
	0.00217004	0.000950493	NaN	NaN
	NaN	NaN	0.00658929	0.0143618
	NaN	NaN	0.013612	0.00664622
	0.00547097	0.0032515	NaN	NaN
	0.000928307	0.00700784	NaN	NaN
	NaN	NaN	0.0017445	0.0613419
	NaN	NaN	0.06054	0.00174125
	0.0291652	0.0189383	NaN	NaN
	0.0154946	0.0172876	NaN	NaN
	NaN	NaN	0.024126	NaN
	NaN	NaN	NaN	0.241286
	0.0525867	1.17366	NaN	NaN
	1.19717	0.00871341	NaN	NaN
	NaN	NaN	0.0265737	1.293
	NaN	NaN	1.2485	0.0308537

## Sheet: Figure4 d1
	4200	0.00108	0.000665058
Figure4 d1	4201	0.00114	0.000713426
	4202	0.00122	0.000761794
	4203	0.0013	0.000804116
	4204	0.00138	0.00085853
	4205	0.00148	0.000912944
	4206	0.00156	0.000967358
	4207	0.00166	0.00103
	4208	0.00177	0.00109
	4209	0.00187	0.00115
	4210	0.00197	0.0012
	4211	0.00207	0.00126
	4212	0.00216	0.00134
	4213	0.00225	0.0014
	4214	0.00234	0.00143
	4215	0.00242	0.00149
	4216	0.00247	0.00154
	4217	0.00252	0.00157
	4218	0.00255	0.00158
	4219	0.00256	0.00158
	4220	0.00255	0.00157
	4221	0.00253	0.00154
	4222	0.0025	0.00149
	4223	0.00244	0.00145
	4224	0.00238	0.00141
	4225	0.0023	0.00137
	4226	0.00222	0.00132
	4227	0.00214	0.00128
	4228	0.00207	0.00122
	4229	0.00203	0.00119
	4230	0.00203	0.00119
	4231	0.00207	0.0012
	4232	0.00212	0.00124
	4233	0.00224	0.0013
	4234	0.00235	0.00135
	4235	0.00244	0.00141
	4236	0.00252	0.00146
	4237	0.00258	0.00149
	4238	0.00258	0.00151
	4239	0.00256	0.00149
	4240	0.0025	0.00144
	4241	0.00241	0.00138
	4242	0.00232	0.00132
	4243	0.00226	0.00129
	4244	0.00223	0.00129
	4245	0.00226	0.00131
	4246	0.00235	0.00136
	4247	0.00245	0.00142
	4248	0.00256	0.00148
	4249	0.00264	0.00151
	4250	0.00267	0.00151
	4251	0.00262	0.00148
	4252	0.00254	0.00144
	4253	0.00244	0.00138
	4254	0.00235	0.00133
	4255	0.00235	0.00133
	4256	0.00244	0.00137
	4257	0.00256	0.00143
	4258	0.00266	0.00149
	4259	0.00274	0.00152
	4260	0.00273	0.00152
	4261	0.00264	0.00147
	4262	0.00255	0.00142
	4263	0.00247	0.00137
	4264	0.00248	0.00138
	4265	0.00258	0.00143
	4266	0.0027	0.00149
	4267	0.0028	0.00152
	4268	0.00279	0.00152
	4269	0.00273	0.0015
	4270	0.00263	0.00145
	4271	0.00256	0.00143
	4272	0.0026	0.00144
	4273	0.00272	0.00149
	4274	0.00284	0.00155
	4275	0.00288	0.00159
	4276	0.00284	0.00158
	4277	0.00274	0.00154
	4278	0.00267	0.00149
	4279	0.00268	0.0015
	4280	0.00279	0.00156
	4281	0.00292	0.00162
	4282	0.00297	0.00162
	4283	0.00291	0.00158
	4284	0.0028	0.00153
	4285	0.00277	0.00152
	4286	0.00287	0.00157
	4287	0.003	0.00163
	4288	0.00305	0.00166
	4289	0.003	0.00162
	4290	0.0029	0.00156
	4291	0.00287	0.00155
	4292	0.00296	0.0016
	4293	0.00309	0.00166
	4294	0.00313	0.00167
	4295	0.00306	0.00164
	4296	0.00298	0.0016
	4297	0.00299	0.00159
	4298	0.00311	0.00164
	4299	0.00319	0.00168
	4300	0.00317	0.00167
	4301	0.00307	0.00161
	4302	0.00304	0.00161
	4303	0.00313	0.00165
	4304	0.00326	0.00172
	4305	0.00328	0.00173
	4306	0.00318	0.00166
	4307	0.00314	0.00164
	4308	0.00325	0.00169
	4309	0.00334	0.00175
	4310	0.00334	0.00174
	4311	0.00326	0.00169
	4312	0.00324	0.00167
	4313	0.00334	0.0017
	4314	0.00343	0.00176
	4315	0.0034	0.00175
	4316	0.00331	0.0017
	4317	0.00334	0.00174
	4318	0.00348	0.0018
	4319	0.00352	0.00182
	4320	0.00344	0.00177
	4321	0.0034	0.00172
	4322	0.00349	0.00177
	4323	0.00358	0.00183
	4324	0.00354	0.00182
	4325	0.00348	0.0018
	4326	0.00354	0.00181
	4327	0.00366	0.00186
	4328	0.00366	0.00185
	4329	0.00357	0.00181
	4330	0.00361	0.00184
	4331	0.00374	0.00192
	4332	0.00374	0.00192
	4333	0.00365	0.00187
	4334	0.00368	0.00187
	4335	0.0038	0.00194
	4336	0.0038	0.00195
	4337	0.00372	0.00191
	4338	0.00376	0.00192
	4339	0.00388	0.00197
	4340	0.00388	0.00198
	4341	0.00379	0.00193
	4342	0.00386	0.00196
	4343	0.00397	0.00201
	4344	0.00392	0.00199
	4345	0.00388	0.00197
	4346	0.00401	0.00202
	4347	0.00407	0.00204
	4348	0.00398	0.00198
	4349	0.00402	0.00198
	4350	0.00415	0.00204
	4351	0.00412	0.00202
	4352	0.00403	0.00197
	4353	0.00415	0.00204
	4354	0.00423	0.00209
	4355	0.00416	0.00205
	4356	0.00419	0.00206
	4357	0.00431	0.00212
	4358	0.00428	0.00213
	4359	0.00426	0.00211
	4360	0.00437	0.00216
	4361	0.00437	0.00216
	4362	0.0043	0.00212
	4363	0.0044	0.00215
	4364	0.00449	0.00218
	4365	0.00442	0.00214
	4366	0.00445	0.00215
	4367	0.00457	0.00221
	4368	0.00452	0.00217
	4369	0.00452	0.00217
	4370	0.00464	0.00223
	4371	0.00459	0.00222
	4372	0.00457	0.00224
	4373	0.0047	0.00229
	4374	0.0047	0.00228
	4375	0.00467	0.00226
	4376	0.00478	0.00231
	4377	0.00476	0.00231
	4378	0.00475	0.0023
	4379	0.00486	0.00235
	4380	0.00484	0.00234
	4381	0.00482	0.00233
	4382	0.00495	0.00237
	4383	0.00493	0.00236
	4384	0.00493	0.00236
	4385	0.00504	0.00241
	4386	0.00501	0.00239
	4387	0.00504	0.00239
	4388	0.00514	0.00245
	4389	0.00508	0.00243
	4390	0.00513	0.00245
	4391	0.00523	0.00248
	4392	0.00517	0.00245
	4393	0.00525	0.00248
	4394	0.00531	0.00251
	4395	0.00527	0.00248
	4396	0.00538	0.00253
	4397	0.00537	0.00252
	4398	0.00538	0.00252
	4399	0.00548	0.00258
	4400	0.00542	0.00256
	4401	0.0055	0.0026
	4402	0.00555	0.00261
	4403	0.0055	0.00259
	4404	0.00562	0.00265
	4405	0.0056	0.00265
	4406	0.00563	0.00265
	4407	0.00571	0.0027
	4408	0.00567	0.00267
	4409	0.00578	0.00273
	4410	0.0058	0.00272
	4411	0.00583	0.00272
	4412	0.00594	0.00277
	4413	0.00589	0.00275
	4414	0.006	0.0028
	4415	0.00604	0.00279
	4416	0.00604	0.00277
	4417	0.00612	0.0028
	4418	0.00606	0.00278
	4419	0.00619	0.00282
	4420	0.00619	0.00282
	4421	0.00623	0.00284
	4422	0.00632	0.0029
	4423	0.0063	0.0029
	4424	0.00643	0.00295
	4425	0.0064	0.00293
	4426	0.00648	0.00296
	4427	0.00651	0.00298
	4428	0.00654	0.00298
	4429	0.00662	0.00302
	4430	0.00658	0.00301
	4431	0.0067	0.00305
	4432	0.00668	0.00304
	4433	0.00677	0.00308
	4434	0.0068	0.0031
	4435	0.00684	0.0031
	4436	0.00692	0.00314
	4437	0.00692	0.00314
	4438	0.00702	0.00316
	4439	0.007	0.00314
	4440	0.0071	0.0032
	4441	0.0071	0.00322
	4442	0.0072	0.00329
	4443	0.00721	0.0033
	4444	0.00726	0.00332
	4445	0.00731	0.00335
	4446	0.00733	0.00336
	4447	0.00741	0.00338
	4448	0.00744	0.00338
	4449	0.00755	0.00342
	4450	0.00755	0.00342
	4451	0.00765	0.00345
	4452	0.00766	0.00346
	4453	0.00776	0.00352
	4454	0.00778	0.00353
	4455	0.00788	0.00359
	4456	0.00789	0.00359
	4457	0.00798	0.00362
	4458	0.008	0.00362
	4459	0.00808	0.00365
	4460	0.00812	0.00367
	4461	0.0082	0.00369
	4462	0.00823	0.00371
	4463	0.00833	0.00374
	4464	0.00838	0.00377
	4465	0.00846	0.0038
	4466	0.00849	0.0038
	4467	0.00855	0.00383
	4468	0.0086	0.00385
	4469	0.00869	0.00387
	4470	0.00874	0.00391
	4471	0.00881	0.00393
	4472	0.00886	0.00396
	4473	0.00895	0.004
	4474	0.00901	0.00403
	4475	0.00912	0.00407
	4476	0.00917	0.00409
	4477	0.00926	0.00412
	4478	0.00929	0.00414
	4479	0.0094	0.00417
	4480	0.00943	0.00419
	4481	0.00953	0.00423
	4482	0.00957	0.00425
	4483	0.00967	0.00432
	4484	0.00972	0.00436
	4485	0.00983	0.0044
	4486	0.0099	0.00444
	4487	0.00998	0.00446
	4488	0.01005	0.00447
	4489	0.01013	0.00448
	4490	0.01022	0.00452
	4491	0.01028	0.00457
	4492	0.01037	0.00463
	4493	0.01044	0.00465
	4494	0.01056	0.00469
	4495	0.0106	0.00472
	4496	0.01071	0.00477
	4497	0.01079	0.00481
	4498	0.01088	0.00485
	4499	0.011	0.00489
	4500	0.01107	0.00492
	4501	0.01117	0.00496
	4502	0.01123	0.005
	4503	0.01134	0.00503
	4504	0.01141	0.00508
	4505	0.01154	0.00512
	4506	0.01163	0.00515
	4507	0.0117	0.0052
	4508	0.0118	0.00525
	4509	0.01187	0.00527
	4510	0.01198	0.00531
	4511	0.01208	0.00534
	4512	0.01219	0.00541
	4513	0.01233	0.00544
	4514	0.01243	0.00548
	4515	0.01256	0.00554
	4516	0.01265	0.0056
	4517	0.01276	0.00565
	4518	0.01287	0.00571
	4519	0.01298	0.00578
	4520	0.0131	0.00584
	4521	0.01321	0.00588
	4522	0.01334	0.00593
	4523	0.01346	0.00597
	4524	0.01356	0.00603
	4525	0.01367	0.00607
	4526	0.01378	0.00612
	4527	0.01392	0.00616
	4528	0.01405	0.00621
	4529	0.01416	0.00626
	4530	0.01429	0.00632
	4531	0.0144	0.00639
	4532	0.01454	0.00645
	4533	0.01469	0.0065
	4534	0.01482	0.00655
	4535	0.01497	0.0066
	4536	0.01512	0.00663
	4537	0.01527	0.00669
	4538	0.01541	0.00674
	4539	0.01556	0.0068
	4540	0.01571	0.00686
	4541	0.01585	0.00693
	4542	0.01599	0.00701
	4543	0.01614	0.00709
	4544	0.01628	0.00715
	4545	0.01641	0.00721
	4546	0.01657	0.00726
	4547	0.01675	0.00732
	4548	0.01689	0.0074
	4549	0.01703	0.00747
	4550	0.01719	0.00753
	4551	0.01735	0.00759
	4552	0.01751	0.00765
	4553	0.01769	0.00773
	4554	0.01787	0.00781
	4555	0.01804	0.00788
	4556	0.01821	0.00796
	4557	0.01839	0.00804
	4558	0.01856	0.00813
	4559	0.01874	0.0082
	4560	0.01889	0.00827
	4561	0.01909	0.00835
	4562	0.01929	0.00843
	4563	0.01947	0.00852
	4564	0.01967	0.00861
	4565	0.01987	0.00869
	4566	0.02007	0.00876
	4567	0.02025	0.00885
	4568	0.02044	0.00895
	4569	0.02064	0.00904
	4570	0.02083	0.00914
	4571	0.02104	0.00922
	4572	0.02123	0.00931
	4573	0.02144	0.00938
	4574	0.02166	0.00947
	4575	0.02189	0.00955
	4576	0.02209	0.00964
	4577	0.02229	0.00972
	4578	0.02252	0.00981
	4579	0.02275	0.00989
	4580	0.02299	0.00999
	4581	0.02322	0.01008
	4582	0.02345	0.01019
	4583	0.02371	0.0103
	4584	0.02397	0.0104
	4585	0.02422	0.0105
	4586	0.02447	0.0106
	4587	0.02471	0.01071
	4588	0.02496	0.01083
	4589	0.02523	0.01097
	4590	0.02548	0.01108
	4591	0.02573	0.0112
	4592	0.02599	0.01131
	4593	0.02625	0.01143
	4594	0.02651	0.01153
	4595	0.02677	0.01164
	4596	0.02704	0.01175
	4597	0.02731	0.01186
	4598	0.02761	0.012
	4599	0.02792	0.01213
	4600	0.0282	0.01227
	4601	0.02848	0.01241
	4602	0.02877	0.01256
	4603	0.02909	0.01271
	4604	0.0294	0.01285
	4605	0.02973	0.01299
	4606	0.03004	0.01311
	4607	0.03036	0.01324
	4608	0.03067	0.01339
	4609	0.031	0.01354
	4610	0.03134	0.01368
	4611	0.03167	0.0138
	4612	0.03203	0.01396
	4613	0.0324	0.01412
	4614	0.03275	0.01424
	4615	0.03309	0.0144
	4616	0.03343	0.01458
	4617	0.03378	0.01476
	4618	0.03415	0.01493
	4619	0.0345	0.01509
	4620	0.03487	0.01525
	4621	0.03525	0.01541
	4622	0.03565	0.01558
	4623	0.03605	0.01576
	4624	0.03645	0.01596
	4625	0.03686	0.01614
	4626	0.03728	0.0163
	4627	0.0377	0.01648
	4628	0.0381	0.01666
	4629	0.03849	0.01686
	4630	0.03892	0.01706
	4631	0.03936	0.01726
	4632	0.03979	0.01747
	4633	0.04022	0.01767
	4634	0.04065	0.01785
	4635	0.04111	0.01805
	4636	0.04159	0.01828
	4637	0.04207	0.01849
	4638	0.04258	0.01873
	4639	0.04307	0.01897
	4640	0.04359	0.0192
	4641	0.04408	0.01943
	4642	0.04457	0.01967
	4643	0.04508	0.01991
	4644	0.0456	0.02017
	4645	0.04614	0.02043
	4646	0.04671	0.02068
	4647	0.04727	0.02094
	4648	0.04783	0.0212
	4649	0.04839	0.02148
	4650	0.04894	0.02174
	4651	0.04952	0.022
	4652	0.05012	0.02229
	4653	0.0507	0.02258
	4654	0.05133	0.02288
	4655	0.05198	0.02318
	4656	0.05261	0.02347
	4657	0.05327	0.02378
	4658	0.05394	0.02412
	4659	0.05461	0.02447
	4660	0.05528	0.02483
	4661	0.05598	0.02519
	4662	0.05669	0.02554
	4663	0.05741	0.0259
	4664	0.05813	0.02625
	4665	0.05886	0.02661
	4666	0.05962	0.02699
	4667	0.06037	0.02737
	4668	0.06114	0.02776
	4669	0.06192	0.02817
	4670	0.06273	0.02858
	4671	0.06358	0.02898
	4672	0.06443	0.02941
	4673	0.06528	0.02984
	4674	0.06614	0.03027
	4675	0.06701	0.03073
	4676	0.06792	0.03119
	4677	0.06883	0.03167
	4678	0.06973	0.03215
	4679	0.0707	0.03264
	4680	0.07169	0.03312
	4681	0.07267	0.03363
	4682	0.07369	0.03416
	4683	0.07472	0.03469
	4684	0.07575	0.03526
	4685	0.0768	0.03584
	4686	0.0779	0.03642
	4687	0.07901	0.03701
	4688	0.08009	0.03761
	4689	0.08124	0.03823
	4690	0.08242	0.03888
	4691	0.08363	0.03953
	4692	0.08484	0.04022
	4693	0.08609	0.0409
	4694	0.08735	0.0416
	4695	0.08863	0.04233
	4696	0.08995	0.04311
	4697	0.0913	0.04388
	4698	0.0927	0.04464
	4699	0.09411	0.04542
	4700	0.09551	0.04625
	4701	0.09694	0.04709
	4702	0.09843	0.04796
	4703	0.09999	0.04884
	4704	0.10157	0.04973
	4705	0.1032	0.05067
	4706	0.10486	0.05162
	4707	0.10655	0.05261
	4708	0.10829	0.05361
	4709	0.11006	0.05464
	4710	0.11184	0.05571
	4711	0.11366	0.05679
	4712	0.11554	0.0579
	4713	0.11744	0.05902
	4714	0.11938	0.06016
	4715	0.12135	0.06136
	4716	0.12338	0.06259
	4717	0.12545	0.06385
	4718	0.12755	0.06509
	4719	0.12972	0.0664
	4720	0.13193	0.06775
	4721	0.1342	0.06917
	4722	0.1365	0.07061
	4723	0.13886	0.07206
	4724	0.14126	0.07355
	4725	0.14369	0.07505
	4726	0.14616	0.07661
	4727	0.14871	0.0782
	4728	0.15134	0.07984
	4729	0.154	0.08152
	4730	0.15671	0.08324
	4731	0.15948	0.08496
	4732	0.16231	0.08672
	4733	0.16521	0.08851
	4734	0.16814	0.09037
	4735	0.17111	0.09226
	4736	0.17415	0.09415
	4737	0.17723	0.09607
	4738	0.18034	0.09805
	4739	0.18348	0.10003
	4740	0.18669	0.10201
	4741	0.18996	0.10403
	4742	0.19324	0.10603
	4743	0.19659	0.10807
	4744	0.19992	0.11013
	4745	0.20333	0.1122
	4746	0.20679	0.11427
	4747	0.21032	0.11635
	4748	0.21388	0.11841
	4749	0.21746	0.12047
	4750	0.22103	0.12248
	4751	0.2246	0.12454
	4752	0.22824	0.12657
	4753	0.23197	0.12854
	4754	0.2357	0.13053
	4755	0.23945	0.13253
	4756	0.24315	0.13445
	4757	0.24692	0.13634
	4758	0.25068	0.13819
	4759	0.25438	0.13998
	4760	0.25814	0.14175
	4761	0.2618	0.1434
	4762	0.26544	0.14497
	4763	0.26904	0.14646
	4764	0.27254	0.14781
	4765	0.27604	0.14906
	4766	0.27957	0.15018
	4767	0.28295	0.15114
	4768	0.28627	0.15201
	4769	0.28953	0.15273
	4770	0.29271	0.15329
	4771	0.29586	0.15378
	4772	0.29897	0.15412
	4773	0.30194	0.1543
	4774	0.30475	0.15433
	4775	0.3074	0.15418
	4776	0.30992	0.1539
	4777	0.31232	0.15351
	4778	0.31451	0.15294
	4779	0.31659	0.15227
	4780	0.31852	0.15144
	4781	0.32016	0.15046
	4782	0.32165	0.14943
	4783	0.32298	0.14819
	4784	0.32404	0.14681
	4785	0.32488	0.14534
	4786	0.32549	0.1437
	4787	0.32584	0.14194
	4788	0.32588	0.14005
	4789	0.32563	0.13805
	4790	0.32527	0.13598
	4791	0.32474	0.13385
	4792	0.32392	0.1316
	4793	0.32287	0.12927
	4794	0.32156	0.12686
	4795	0.32006	0.12438
	4796	0.31841	0.12188
	4797	0.31651	0.11929
	4798	0.31443	0.11667
	4799	0.31222	0.11399
	4800	0.30978	0.11123
	4801	0.30719	0.10847
	4802	0.30452	0.10571
	4803	0.30163	0.10291
	4804	0.29874	0.10012
	4805	0.29573	0.09733
	4806	0.29264	0.09451
	4807	0.28954	0.0917
	4808	0.2863	0.08892
	4809	0.28299	0.08617
	4810	0.27974	0.08345
	4811	0.27634	0.08077
	4812	0.27295	0.07816
	4813	0.26964	0.0756
	4814	0.26625	0.07308
	4815	0.26296	0.07064
	4816	0.25965	0.06828
	4817	0.25632	0.06601
	4818	0.25312	0.06382
	4819	0.24992	0.06168
	4820	0.24674	0.05964
	4821	0.24368	0.05768
	4822	0.24068	0.05582
	4823	0.23774	0.05407
	4824	0.23491	0.05238
	4825	0.23203	0.05077
	4826	0.22927	0.04927
	4827	0.22663	0.04787
	4828	0.22402	0.04656
	4829	0.22156	0.04534
	4830	0.21909	0.04423
	4831	0.21667	0.04318
	4832	0.21441	0.04223
	4833	0.21221	0.04138
	4834	0.21005	0.04059
	4835	0.20801	0.03989
	4836	0.20599	0.03925
	4837	0.20406	0.03869
	4838	0.20227	0.0382
	4839	0.20053	0.03776
	4840	0.19887	0.03739
	4841	0.19728	0.03706
	4842	0.19573	0.03679
	4843	0.19431	0.03658
	4844	0.19293	0.03639
	4845	0.19166	0.03625
	4846	0.19053	0.03612
	4847	0.18941	0.03602
	4848	0.18837	0.03596
	4849	0.18741	0.03592
	4850	0.18649	0.03592
	4851	0.18567	0.03593
	4852	0.18496	0.03596
	4853	0.18432	0.03602
	4854	0.18377	0.03608
	4855	0.18334	0.03614
	4856	0.18302	0.03619
	4857	0.18277	0.03628
	4858	0.18255	0.03636
	4859	0.18243	0.03645
	4860	0.18238	0.0365
	4861	0.18241	0.03655
	4862	0.18255	0.03661
	4863	0.18276	0.03667
	4864	0.18304	0.03674
	4865	0.18342	0.03678
	4866	0.18383	0.03681
	4867	0.1843	0.03683
	4868	0.1849	0.03683
	4869	0.18553	0.03682
	4870	0.18622	0.03678
	4871	0.18696	0.03674
	4872	0.18779	0.03667
	4873	0.18869	0.03662
	4874	0.18957	0.03657
	4875	0.19047	0.03649
	4876	0.19139	0.03642
	4877	0.19235	0.03634
	4878	0.19331	0.03625
	4879	0.19431	0.03615
	4880	0.19527	0.03605
	4881	0.19626	0.03593
	4882	0.19729	0.0358
	4883	0.19831	0.03565
	4884	0.19929	0.03553
	4885	0.20024	0.03541
	4886	0.20117	0.03528
	4887	0.20211	0.03515
	4888	0.20307	0.03501
	4889	0.20394	0.03488
	4890	0.20475	0.03474
	4891	0.20553	0.03461
	4892	0.20627	0.03447
	4893	0.20704	0.03433
	4894	0.20781	0.0342
	4895	0.2085	0.03406
	4896	0.20916	0.03393
	4897	0.20981	0.03383
	4898	0.21044	0.03373
	4899	0.21104	0.03364
	4900	0.21156	0.03353
	4901	0.21209	0.03341
	4902	0.21264	0.03331
	4903	0.21315	0.03324
	4904	0.21362	0.03317
	4905	0.21408	0.03311
	4906	0.21451	0.03304
	4907	0.21497	0.03298
	4908	0.21539	0.03293
	4909	0.21576	0.03288
	4910	0.21616	0.03287
	4911	0.21654	0.03286
	4912	0.2169	0.03284
	4913	0.21726	0.03281
	4914	0.21761	0.0328
	4915	0.21792	0.03281
	4916	0.21825	0.03281
	4917	0.21859	0.03282
	4918	0.21893	0.03285
	4919	0.21927	0.03287
	4920	0.21963	0.03288
	4921	0.22	0.03293
	4922	0.22039	0.03297
	4923	0.22073	0.03304
	4924	0.22107	0.03308
	4925	0.22146	0.03311
	4926	0.22185	0.03317
	4927	0.22225	0.03325
	4928	0.2227	0.03332
	4929	0.22317	0.03342
	4930	0.22357	0.0335
	4931	0.22401	0.03357
	4932	0.22448	0.03366
	4933	0.22497	0.03375
	4934	0.22547	0.03385
	4935	0.22597	0.03393
	4936	0.22645	0.03401
	4937	0.22698	0.03414
	4938	0.22751	0.03425
	4939	0.22802	0.03437
	4940	0.22857	0.03449
	4941	0.22914	0.03463
	4942	0.22973	0.03478
	4943	0.23035	0.03491
	4944	0.23094	0.03503
	4945	0.23157	0.03515
	4946	0.23227	0.03528
	4947	0.23293	0.03543
	4948	0.23364	0.03557
	4949	0.23434	0.03573
	4950	0.23506	0.0359
	4951	0.23578	0.03606
	4952	0.23654	0.03622
	4953	0.23729	0.03638
	4954	0.23809	0.03656
	4955	0.23894	0.03675
	4956	0.23981	0.03693
	4957	0.24071	0.0371
	4958	0.24159	0.03729
	4959	0.24252	0.03748
	4960	0.24352	0.03768
	4961	0.24445	0.03788
	4962	0.24543	0.03811
	4963	0.24641	0.0383
	4964	0.2474	0.03849
	4965	0.24842	0.03872
	4966	0.24945	0.03895
	4967	0.25049	0.03916
	4968	0.25159	0.0394
	4969	0.25269	0.03964
	4970	0.25382	0.03986
	4971	0.25506	0.04008
	4972	0.2562	0.04031
	4973	0.25745	0.04057
	4974	0.25873	0.04083
	4975	0.25991	0.04106
	4976	0.26122	0.04133
	4977	0.26257	0.04162
	4978	0.26395	0.04189
	4979	0.26538	0.04217
	4980	0.26679	0.04247
	4981	0.26822	0.04276
	4982	0.26975	0.04308
	4983	0.27127	0.04339
	4984	0.27289	0.04369
	4985	0.27449	0.04401
	4986	0.27601	0.04432
	4987	0.27769	0.04466
	4988	0.27939	0.04499
	4989	0.28105	0.0453
	4990	0.28274	0.04564
	4991	0.28448	0.04597
	4992	0.28624	0.04635
	4993	0.28813	0.04674
	4994	0.28998	0.0471
	4995	0.29185	0.04747
	4996	0.29385	0.04787
	4997	0.29581	0.04827
	4998	0.29792	0.04866
	4999	0.29998	0.04909
	5000	0.30208	0.04952
	5001	0.30431	0.04995
	5002	0.3065	0.05039
	5003	0.3087	0.05082
	5004	0.3111	0.05127
	5005	0.31348	0.05174
	5006	0.3159	0.05219
	5007	0.31839	0.05265
	5008	0.32088	0.05314
	5009	0.3235	0.05365
	5010	0.32618	0.05417
	5011	0.32877	0.05468
	5012	0.33154	0.05521
	5013	0.33428	0.05574
	5014	0.33708	0.05629
	5015	0.33996	0.05686
	5016	0.34287	0.05742
	5017	0.34592	0.05801
	5018	0.34892	0.05862
	5019	0.35202	0.05922
	5020	0.35526	0.05984
	5021	0.35859	0.06048
	5022	0.36189	0.06115
	5023	0.36536	0.06184
	5024	0.36885	0.06252
	5025	0.37232	0.0632
	5026	0.37604	0.06389
	5027	0.37986	0.06461
	5028	0.38358	0.06531
	5029	0.38758	0.06606
	5030	0.39153	0.06685
	5031	0.39563	0.06766
	5032	0.3998	0.06846
	5033	0.40399	0.06931
	5034	0.40839	0.07016
	5035	0.41293	0.07104
	5036	0.41748	0.07194
	5037	0.42219	0.07287
	5038	0.42693	0.07381
	5039	0.43171	0.07475
	5040	0.43674	0.07572
	5041	0.44182	0.07671
	5042	0.44697	0.07772
	5043	0.45229	0.07877
	5044	0.45766	0.07985
	5045	0.46323	0.08093
	5046	0.46899	0.08206
	5047	0.47488	0.08324
	5048	0.48094	0.08442
	5049	0.48702	0.08564
	5050	0.49319	0.08689
	5051	0.49957	0.08818
	5052	0.50612	0.0895
	5053	0.51289	0.09082
	5054	0.51984	0.09217
	5055	0.52684	0.09359
	5056	0.53403	0.09505
	5057	0.54144	0.09655
	5058	0.54896	0.09807
	5059	0.55687	0.09965
	5060	0.56481	0.10123
	5061	0.57276	0.10285
	5062	0.58106	0.10451
	5063	0.58947	0.1062
	5064	0.59808	0.1079
	5065	0.60691	0.10967
	5066	0.61586	0.11151
	5067	0.62495	0.11339
	5068	0.63425	0.11529
	5069	0.64381	0.11721
	5070	0.65354	0.1192
	5071	0.66345	0.12118
	5072	0.67363	0.12323
	5073	0.68396	0.12534
	5074	0.69448	0.12744
	5075	0.70511	0.1296
	5076	0.71591	0.1318
	5077	0.72675	0.13404
	5078	0.73783	0.13629
	5079	0.74909	0.13862
	5080	0.76054	0.14094
	5081	0.77199	0.14333
	5082	0.78357	0.1457
	5083	0.79527	0.14806
	5084	0.80693	0.15046
	5085	0.81857	0.15284
	5086	0.83012	0.15518
	5087	0.84166	0.15754
	5088	0.85329	0.1599
	5089	0.86464	0.1622
	5090	0.87587	0.16448
	5091	0.88661	0.16672
	5092	0.89742	0.16897
	5093	0.90788	0.17119
	5094	0.91804	0.1733
	5095	0.92786	0.17535
	5096	0.93718	0.17727
	5097	0.9461	0.17913
	5098	0.9543	0.18097
	5099	0.96199	0.18267
	5100	0.96927	0.18423
	5101	0.97562	0.18574
	5102	0.98127	0.18705
	5103	0.9862	0.18834
	5104	0.99061	0.18952
	5105	0.99406	0.19045
	5106	0.99698	0.19128
	5107	0.99895	0.19193
	5108	0.99975	0.1925
	5109	1	0.19292
	5110	0.9995	0.19311
	5111	0.99811	0.19316
	5112	0.99573	0.19308
	5113	0.99254	0.19296
	5114	0.9886	0.19266
	5115	0.9841	0.19224
	5116	0.97894	0.1917
	5117	0.97294	0.19105
	5118	0.96648	0.19031
	5119	0.95933	0.18942
	5120	0.95173	0.18851
	5121	0.94374	0.18756
	5122	0.9353	0.18651
	5123	0.92646	0.18539
	5124	0.91747	0.18416
	5125	0.9079	0.18287
	5126	0.89832	0.18151
	5127	0.88861	0.18014
	5128	0.87855	0.17879
	5129	0.86856	0.17746
	5130	0.85844	0.1761
	5131	0.84835	0.17475
	5132	0.83831	0.17332
	5133	0.82817	0.17186
	5134	0.81812	0.17045
	5135	0.80777	0.16902
	5136	0.79746	0.16757
	5137	0.78741	0.16617
	5138	0.77743	0.16478
	5139	0.76773	0.1634
	5140	0.7581	0.1621
	5141	0.74837	0.16072
	5142	0.73884	0.15938
	5143	0.72948	0.15808
	5144	0.72027	0.1568
	5145	0.71126	0.15558
	5146	0.70235	0.15439
	5147	0.69354	0.15323
	5148	0.68523	0.15212
	5149	0.67702	0.151
	5150	0.66887	0.14989
	5151	0.66108	0.14882
	5152	0.65308	0.14774
	5153	0.64517	0.14674
	5154	0.63779	0.14577
	5155	0.63047	0.14483
	5156	0.6234	0.14396
	5157	0.61648	0.14307
	5158	0.60942	0.14223
	5159	0.60281	0.14141
	5160	0.59624	0.14057
	5161	0.58972	0.13979
	5162	0.58357	0.13906
	5163	0.57751	0.13832
	5164	0.57132	0.13758
	5165	0.56541	0.13693
	5166	0.55956	0.13627
	5167	0.5539	0.13566
	5168	0.54838	0.1351
	5169	0.54301	0.13449
	5170	0.53782	0.13394
	5171	0.53274	0.13342
	5172	0.52775	0.1329
	5173	0.52301	0.13246
	5174	0.51824	0.13201
	5175	0.51343	0.13158
	5176	0.50903	0.13121
	5177	0.50452	0.13084
	5178	0.50011	0.13049
	5179	0.49606	0.1302
	5180	0.4919	0.12988
	5181	0.48786	0.12963
	5182	0.48385	0.12943
	5183	0.47991	0.12921
	5184	0.47624	0.12903
	5185	0.47261	0.1289
	5186	0.46904	0.12876
	5187	0.46559	0.12864
	5188	0.46211	0.12853
	5189	0.45867	0.12845
	5190	0.45537	0.12837
	5191	0.4522	0.12833
	5192	0.44904	0.1283
	5193	0.44586	0.1283
	5194	0.44285	0.12833
	5195	0.44004	0.12836
	5196	0.43717	0.12845
	5197	0.43433	0.12856
	5198	0.43174	0.12867
	5199	0.42905	0.12882
	5200	0.42645	0.129
	5201	0.42396	0.12918
	5202	0.42139	0.12938
	5203	0.41893	0.12962
	5204	0.41673	0.12992
	5205	0.41445	0.13026
	5206	0.4122	0.13058
	5207	0.41	0.13089
	5208	0.40788	0.13124
	5209	0.40585	0.13163
	5210	0.40378	0.13201
	5211	0.40173	0.13244
	5212	0.39973	0.1329
	5213	0.39784	0.13337
	5214	0.39605	0.13388
	5215	0.39419	0.13441
	5216	0.39228	0.13492
	5217	0.39053	0.13553
	5218	0.38878	0.13615
	5219	0.38711	0.13676
	5220	0.38562	0.1374
	5221	0.38408	0.13805
	5222	0.38264	0.13882
	5223	0.38122	0.13959
	5224	0.37975	0.14033
	5225	0.37843	0.14111
	5226	0.37717	0.14192
	5227	0.37584	0.14275
	5228	0.3746	0.14365
	5229	0.37351	0.14459
	5230	0.37225	0.14555
	5231	0.37119	0.14657
	5232	0.37004	0.14761
	5233	0.36907	0.14863
	5234	0.3682	0.14968
	5235	0.3672	0.15083
	5236	0.36627	0.15195
	5237	0.36547	0.1531
	5238	0.36469	0.15429
	5239	0.36393	0.15548
	5240	0.36321	0.15672
	5241	0.36259	0.15798
	5242	0.36187	0.15928
	5243	0.36126	0.16062
	5244	0.36082	0.162
	5245	0.36041	0.16337
	5246	0.36002	0.16478
	5247	0.3597	0.16629
	5248	0.35945	0.16784
	5249	0.35929	0.16941
	5250	0.35921	0.17093
	5251	0.35916	0.17254
	5252	0.35911	0.17414
	5253	0.35921	0.17582
	5254	0.35943	0.17756
	5255	0.35969	0.17925
	5256	0.35998	0.18102
	5257	0.36049	0.18281
	5258	0.36101	0.18464
	5259	0.36154	0.18653
	5260	0.36233	0.18844
	5261	0.36325	0.1904
	5262	0.36416	0.19235
	5263	0.36519	0.19435
	5264	0.3662	0.19638
	5265	0.36743	0.19844
	5266	0.36889	0.20053
	5267	0.3705	0.20264
	5268	0.37211	0.20486
	5269	0.37378	0.20706
	5270	0.37558	0.20931
	5271	0.37764	0.21157
	5272	0.3798	0.2139
	5273	0.38208	0.2163
	5274	0.38457	0.21876
	5275	0.38717	0.22122
	5276	0.38985	0.22368
	5277	0.39261	0.22615
	5278	0.3956	0.22873
	5279	0.39872	0.23137
	5280	0.40202	0.234
	5281	0.40541	0.23671
	5282	0.4088	0.23946
	5283	0.41254	0.24216
	5284	0.41631	0.24501
	5285	0.42003	0.24781
	5286	0.42397	0.25062
	5287	0.42806	0.25348
	5288	0.43212	0.25639
	5289	0.43637	0.25923
	5290	0.44055	0.26213
	5291	0.44494	0.26504
	5292	0.44935	0.26806
	5293	0.45378	0.27111
	5294	0.45833	0.27416
	5295	0.46307	0.27722
	5296	0.46758	0.28035
	5297	0.47225	0.28356
	5298	0.477	0.28679
	5299	0.48164	0.28992
	5300	0.4864	0.29319
	5301	0.49133	0.29651
	5302	0.49616	0.2998
	5303	0.50093	0.30315
	5304	0.50578	0.30665
	5305	0.51057	0.31018
	5306	0.51546	0.31371
	5307	0.5204	0.31738
	5308	0.52517	0.32105
	5309	0.52993	0.32477
	5310	0.53469	0.3286
	5311	0.53955	0.33249
	5312	0.54421	0.33641
	5313	0.54873	0.34044
	5314	0.55324	0.34465
	5315	0.55786	0.34899
	5316	0.56217	0.35326
	5317	0.56629	0.35771
	5318	0.5704	0.36228
	5319	0.57456	0.36685
	5320	0.57843	0.37161
	5321	0.58228	0.37645
	5322	0.58589	0.38136
	5323	0.58934	0.3863
	5324	0.59272	0.39122
	5325	0.59561	0.39631
	5326	0.59823	0.40144
	5327	0.60064	0.40641
	5328	0.60293	0.41145
	5329	0.60474	0.41653
	5330	0.6063	0.42145
	5331	0.60781	0.42645
	5332	0.60884	0.43143
	5333	0.60939	0.43613
	5334	0.60961	0.44069
	5335	0.6095	0.44514
	5336	0.60908	0.44949
	5337	0.60841	0.45367
	5338	0.60731	0.45757
	5339	0.60596	0.46124
	5340	0.60431	0.46469
	5341	0.6021	0.46798
	5342	0.59977	0.47112
	5343	0.59716	0.47399
	5344	0.59439	0.47667
	5345	0.5913	0.47914
	5346	0.58797	0.48116
	5347	0.58462	0.48299
	5348	0.58111	0.48467
	5349	0.57709	0.48603
	5350	0.57314	0.4872
	5351	0.56894	0.48812
	5352	0.56456	0.48864
	5353	0.5604	0.48918
	5354	0.55602	0.48956
	5355	0.55141	0.48959
	5356	0.54713	0.48943
	5357	0.54279	0.48906
	5358	0.53815	0.48863
	5359	0.5334	0.48789
	5360	0.52862	0.48679
	5361	0.52388	0.48566
	5362	0.5192	0.48437
	5363	0.51439	0.48283
	5364	0.50971	0.48117
	5365	0.50471	0.47914
	5366	0.49959	0.47685
	5367	0.49479	0.47452
	5368	0.48986	0.47194
	5369	0.48472	0.46928
	5370	0.47957	0.46634
	5371	0.47439	0.46307
	5372	0.46914	0.45978
	5373	0.4638	0.45619
	5374	0.45855	0.4523
	5375	0.45324	0.44838
	5376	0.44777	0.4443
	5377	0.44211	0.43975
	5378	0.43657	0.43515
	5379	0.43099	0.43029
	5380	0.42516	0.42528
	5381	0.4196	0.42008
	5382	0.41388	0.41475
	5383	0.40804	0.4094
	5384	0.40227	0.40367
	5385	0.39647	0.39774
	5386	0.39074	0.39182
	5387	0.38495	0.38579
	5388	0.37907	0.37948
	5389	0.37327	0.37311
	5390	0.36744	0.36685
	5391	0.36168	0.36056
	5392	0.35588	0.35405
	5393	0.35017	0.34762
	5394	0.34446	0.34121
	5395	0.33888	0.33484
	5396	0.33333	0.32846
	5397	0.32797	0.32202
	5398	0.32269	0.31571
	5399	0.3172	0.30942
	5400	0.31197	0.30321
	5401	0.30671	0.29709
	5402	0.3015	0.29101
	5403	0.2964	0.28512
	5404	0.29139	0.2792
	5405	0.28645	0.27344
	5406	0.2818	0.26786
	5407	0.27709	0.26218
	5408	0.27241	0.25661
	5409	0.2679	0.25125
	5410	0.26339	0.24602
	5411	0.259	0.24079
	5412	0.25466	0.2357
	5413	0.25036	0.23063
	5414	0.24617	0.22565
	5415	0.24214	0.22082
	5416	0.23819	0.21605
	5417	0.23434	0.21145
	5418	0.2305	0.20695
	5419	0.2268	0.20255
	5420	0.22313	0.19824
	5421	0.21952	0.19405
	5422	0.21605	0.18998
	5423	0.21267	0.18599
	5424	0.20929	0.18207
	5425	0.20602	0.17825
	5426	0.20276	0.17451
	5427	0.19964	0.17085
	5428	0.19664	0.1673
	5429	0.1936	0.16383
	5430	0.19062	0.16042
	5431	0.18778	0.15714
	5432	0.18496	0.15391
	5433	0.1822	0.1508
	5434	0.17955	0.14778
	5435	0.17696	0.14483
	5436	0.17442	0.14194
	5437	0.17186	0.13908
	5438	0.16936	0.13637
	5439	0.16694	0.13371
	5440	0.16458	0.13105
	5441	0.16223	0.12847
	5442	0.15992	0.12601
	5443	0.15773	0.1236
	5444	0.15557	0.12129
	5445	0.15343	0.11904
	5446	0.15134	0.11677
	5447	0.14925	0.11463
	5448	0.14726	0.11253
	5449	0.14528	0.11045
	5450	0.14331	0.10851
	5451	0.14143	0.10653
	5452	0.13961	0.10458
	5453	0.13776	0.10279
	5454	0.13596	0.10099
	5455	0.13418	0.09921
	5456	0.13246	0.09756
	5457	0.13076	0.09589
	5458	0.1291	0.09429
	5459	0.12753	0.09278
	5460	0.12594	0.09118
	5461	0.12434	0.08967
	5462	0.12278	0.08821
	5463	0.12126	0.08671
	5464	0.1198	0.08539
	5465	0.11834	0.08401
	5466	0.11687	0.08265
	5467	0.1155	0.08145
	5468	0.11406	0.08012
	5469	0.11272	0.07889
	5470	0.11134	0.07772
	5471	0.10998	0.07649
	5472	0.10877	0.07544
	5473	0.1075	0.07426
	5474	0.10626	0.07314
	5475	0.10507	0.07214
	5476	0.10377	0.07099
	5477	0.10262	0.07007
	5478	0.10144	0.06903
	5479	0.10033	0.06802
	5480	0.09926	0.06715
	5481	0.09806	0.06612
	5482	0.09705	0.06531
	5483	0.09595	0.06437
	5484	0.09492	0.06351
	5485	0.09392	0.06273
	5486	0.09281	0.06178
	5487	0.09192	0.06109
	5488	0.09087	0.06018
	5489	0.08992	0.05945
	5490	0.08899	0.05871
	5491	0.08796	0.05783
	5492	0.08713	0.05723
	5493	0.08605	0.05636
	5494	0.08527	0.05579
	5495	0.08431	0.05503
	5496	0.08345	0.0544
	5497	0.08266	0.05377
	5498	0.08172	0.05302
	5499	0.081	0.05253
	5500	0.08001	0.05173
	5501	0.07937	0.05126
	5502	0.07845	0.05054
	5503	0.07775	0.05005
	5504	0.07695	0.04943
	5505	0.07614	0.04885
	5506	0.07546	0.0484
	5507	0.0746	0.04772
	5508	0.07408	0.04733
	5509	0.07318	0.04664
	5510	0.07266	0.04633
	5511	0.07174	0.04564
	5512	0.07126	0.04531
	5513	0.07042	0.04467
	5514	0.06984	0.04429
	5515	0.0691	0.04375
	5516	0.06848	0.04331
	5517	0.06785	0.04288
	5518	0.06716	0.04238
	5519	0.06662	0.04202
	5520	0.06586	0.04149
	5521	0.06543	0.04121
	5522	0.06462	0.04062
	5523	0.06425	0.0404
	5524	0.06342	0.03979
	5525	0.06311	0.03963
	5526	0.06229	0.03903
	5527	0.06198	0.03888
	5528	0.06114	0.03827
	5529	0.06088	0.03813
	5530	0.06003	0.03753
	5531	0.05981	0.03744
	5532	0.05897	0.03684
	5533	0.05878	0.03676
	5534	0.05794	0.03617
	5535	0.05776	0.03611
	5536	0.05693	0.03552
	5537	0.0568	0.03545
	5538	0.05596	0.03487
	5539	0.0558	0.03482
	5540	0.05498	0.03426
	5541	0.05482	0.03417
	5542	0.05406	0.03366
	5543	0.05389	0.03359
	5544	0.05316	0.03311
	5545	0.05294	0.03302
	5546	0.05232	0.03261
	5547	0.05201	0.03241
	5548	0.05154	0.0321
	5549	0.0511	0.03184
	5550	0.05075	0.03164
	5551	0.05016	0.03126
	5552	0.04999	0.03115
	5553	0.04928	0.03068
	5554	0.04925	0.03069
	5555	0.04845	0.03016
	5556	0.04849	0.03024
	5557	0.04769	0.02971
	5558	0.04765	0.02973
	5559	0.04703	0.02933
	5560	0.04677	0.0292
	5561	0.04642	0.02897
	5562	0.0459	0.02863
	5563	0.04582	0.02862
	5564	0.04508	0.02813
	5565	0.04519	0.02823
	5566	0.04437	0.02773
	5567	0.0444	0.02779
	5568	0.04382	0.02741
	5569	0.04352	0.02724
	5570	0.04336	0.02715
	5571	0.04268	0.02672
	5572	0.04281	0.02686
	5573	0.042	0.02634
	5574	0.04209	0.02643
	5575	0.04154	0.02609
	5576	0.04121	0.02588
	5577	0.04116	0.02586
	5578	0.04042	0.02538
	5579	0.04062	0.02556
	5580	0.0399	0.0251
	5581	0.03982	0.02507
	5582	0.03961	0.02495
	5583	0.03896	0.02456
	5584	0.03919	0.02473
	5585	0.0384	0.02424
	5586	0.0384	0.02428
	5587	0.03815	0.02414
	5588	0.03752	0.02377
	5589	0.03777	0.02396
	5590	0.03701	0.02348
	5591	0.03701	0.02348
	5592	0.03687	0.02342
	5593	0.03616	0.02299
	5594	0.03644	0.0232
	5595	0.0358	0.02279
	5596	0.03556	0.02265
	5597	0.03568	0.02277
	5598	0.03487	0.02227
	5599	0.03506	0.02242
	5600	0.03478	0.02226
	5601	0.03417	0.02189
	5602	0.03447	0.02212
	5603	0.03382	0.02172
	5604	0.0336	0.02158
	5605	0.03379	0.02175
	5606	0.033	0.02125
	5607	0.03308	0.02132
	5608	0.03303	0.02132
	5609	0.03227	0.02084
	5610	0.03258	0.02105
	5611	0.0323	0.0209
	5612	0.03164	0.02051
	5613	0.032	0.02076
	5614	0.03152	0.02048
	5615	0.031	0.02016
	5616	0.0314	0.02043
	5617	0.03083	0.02009
	5618	0.03045	0.01986
	5619	0.03082	0.02011
	5620	0.03019	0.01974
	5621	0.02985	0.01953
	5622	0.03024	0.01982
	5623	0.0296	0.01943
	5624	0.02922	0.01921
	5625	0.02965	0.0195
	5626	0.02908	0.01915
	5627	0.02862	0.01888
	5628	0.02904	0.01918
	5629	0.02859	0.01891
	5630	0.02803	0.01856
	5631	0.02844	0.01885
	5632	0.02816	0.01869
	5633	0.02745	0.01826
	5634	0.02779	0.01851
	5635	0.02775	0.01849
	5636	0.02696	0.01801
	5637	0.02708	0.0181
	5638	0.02734	0.01828
	5639	0.02661	0.01784
	5640	0.02638	0.0177
	5641	0.02682	0.018
	5642	0.02637	0.01772
	5643	0.02575	0.01735
	5644	0.02612	0.01763
	5645	0.02613	0.01766
	5646	0.02534	0.01716
	5647	0.02532	0.01716
	5648	0.02573	0.01745
	5649	0.02519	0.01713
	5650	0.0246	0.01677
	5651	0.02498	0.01704
	5652	0.02508	0.01712
	5653	0.02432	0.01662
	5654	0.02414	0.01652
	5655	0.0246	0.01686
	5656	0.02435	0.01672
	5657	0.02361	0.01625
	5658	0.02371	0.01634
	5659	0.02412	0.01663
	5660	0.02363	0.01634
	5661	0.02296	0.01593
	5662	0.02324	0.01612
	5663	0.02357	0.01636
	5664	0.02299	0.01599
	5665	0.02241	0.0156
	5666	0.02273	0.01584
	5667	0.02304	0.01608
	5668	0.02245	0.01573
	5669	0.02184	0.01533
	5670	0.02213	0.01555
	5671	0.0225	0.0158
	5672	0.02203	0.0155
	5673	0.02135	0.01506
	5674	0.02148	0.01518
	5675	0.02194	0.01552
	5676	0.02167	0.01535
	5677	0.02091	0.01485
	5678	0.02077	0.01478
	5679	0.02129	0.01515
	5680	0.02137	0.01522
	5681	0.02069	0.01476
	5682	0.02016	0.01444
	5683	0.02047	0.01469
	5684	0.02088	0.01499
	5685	0.02057	0.0148
	5686	0.01983	0.0143
	5687	0.01961	0.01417
	5688	0.02007	0.01451
	5689	0.02033	0.01472
	5690	0.01986	0.01441
	5691	0.01916	0.01394
	5692	0.01909	0.01391
	5693	0.01957	0.01427
	5694	0.0198	0.01444
	5695	0.0193	0.01412
	5696	0.01859	0.01365
	5697	0.01846	0.01357
	5698	0.01894	0.01391
	5699	0.01926	0.01417
	5700	0.01892	0.01395
	5701	0.0182	0.01345
	5702	0.01782	0.0132
	5703	0.01812	0.01343
	5704	0.0186	0.01381
	5705	0.0186	0.01383
	5706	0.01801	0.01343
	5707	0.01735	0.01297
	5708	0.01723	0.0129
	5709	0.01767	0.01324
	5710	0.01809	0.01356
	5711	0.01799	0.0135
	5712	0.01735	0.01307
	5713	0.01672	0.01262
	5714	0.01658	0.01255
	5715	0.01699	0.01287
	5716	0.01744	0.01322
	5717	0.01746	0.01326
	5718	0.01697	0.01291
	5719	0.01626	0.01242
	5720	0.01587	0.01216
	5721	0.01603	0.01231
	5722	0.01654	0.01269
	5723	0.01689	0.01297
	5724	0.01677	0.01291
	5725	0.01621	0.0125
	5726	0.01553	0.012
	5727	0.01515	0.01175
	5728	0.01527	0.01187
	5729	0.01573	0.01223
	5730	0.01615	0.01258
	5731	0.01622	0.01265
	5732	0.01585	0.01239
	5733	0.01521	0.01193
	5734	0.01461	0.01149
	5735	0.01435	0.01132
	5736	0.01453	0.01147
	5737	0.01499	0.01183
	5738	0.01541	0.01219
	5739	0.01557	0.01235
	5740	0.01537	0.0122
	5741	0.01486	0.01182
	5742	0.01419	0.01132
	5743	0.01365	0.01093
	5744	0.01344	0.0108
	5745	0.0136	0.01095
	5746	0.01402	0.01132
	5747	0.01447	0.01169
	5748	0.01478	0.01195
	5749	0.01481	0.012
	5750	0.01453	0.0118
	5751	0.014	0.01141
	5752	0.01337	0.01092
	5753	0.01282	0.0105
	5754	0.01245	0.01023
	5755	0.01237	0.01018
	5756	0.01258	0.01038
	5757	0.01297	0.01073
	5758	0.01343	0.01112
	5759	0.01382	0.01146
	5760	0.01402	0.01165
	5761	0.01403	0.01167
	5762	0.01383	0.01153
	5763	0.01342	0.01123
	5764	0.01288	0.0108
	5765	0.01229	0.01034
	5766	0.01172	0.00989
	5767	0.01125	0.00951
	5768	0.01097	0.00929
	5769	0.01087	0.00923
	5770	0.01096	0.00933
	5771	0.01122	0.00958
	5772	0.01158	0.00992
	5773	0.01201	0.01029
	5774	0.01242	0.01069
	5775	0.01279	0.01102
	5776	0.01307	0.01129
	5777	0.01326	0.01151
	5778	0.01337	0.01161
	5779	0.01336	0.01163
	5780	0.01325	0.01158
	5781	0.01306	0.01144
	5782	0.01278	0.01124
	5783	0.01245	0.01097
	5784	0.01205	0.01065
	5785	0.01161	0.0103
	5786	0.01113	0.0099
	5787	0.01063	0.00946
	5788	0.01011	0.00903
	5789	0.00958	0.0086
	5790	0.00906	0.00816
	5791	0.00856	0.00771
	5792	0.00806	0.00729
	5793	0.00759	0.00686
	5794	0.0071	0.00646
	5795	0.00665	0.00607
	5796	0.00623	0.00569
	5797	0.00583	0.00534
	5798	0.00545	0.00502
	5799	0.0051	0.00472
	5800	0.00476	0.00441

## Sheet: Figure4 d2
	4200	0.000489791	0.000416379
Figure4 d2	4201	0.000520623	0.000444402
	4202	0.000563768	0.000469798
	4203	0.000610645	0.000486267
	4204	0.000652966	0.00052265
	4205	0.000683196	0.000559413
	4206	0.000731564	0.000589063
	4207	0.000785978	0.000640874
	4208	0.000840392	0.000671104
	4209	0.000894806	0.000695288
	4210	0.000955266	0.000731564
	4211	0.00101	0.000773886
	4212	0.00107	0.000816208
	4213	0.00112	0.00085853
	4214	0.00115	0.00088876
	4215	0.00119	0.000906898
	4216	0.00123	0.000925036
	4217	0.00126	0.000937128
	4218	0.00129	0.000955266
	4219	0.00132	0.00097945
	4220	0.00132	0.000991542
	4221	0.00131	0.000991542
	4222	0.0013	0.00097945
	4223	0.00128	0.000937128
	4224	0.00124	0.000912944
	4225	0.0012	0.00088876
	4226	0.00116	0.000840392
	4227	0.00112	0.000792024
	4228	0.00109	0.000755748
	4229	0.00107	0.000725518
	4230	0.00106	0.00073761
	4231	0.00108	0.000755748
	4232	0.00112	0.000792024
	4233	0.00119	0.0008283
	4234	0.00125	0.000840392
	4235	0.00131	0.000882714
	4236	0.00137	0.000925036
	4237	0.0014	0.000955266
	4238	0.00141	0.000967358
	4239	0.0014	0.00094922
	4240	0.00135	0.000931082
	4241	0.00131	0.000894806
	4242	0.00126	0.000864576
	4243	0.00123	0.000846438
	4244	0.00123	0.000840392
	4245	0.00126	0.00085853
	4246	0.00132	0.000900852
	4247	0.0014	0.000931082
	4248	0.00146	0.000967358
	4249	0.00151	0.001
	4250	0.00151	0.001
	4251	0.00149	0.000973404
	4252	0.00144	0.000931082
	4253	0.00139	0.00088876
	4254	0.00135	0.000882714
	4255	0.00137	0.000882714
	4256	0.00141	0.000882714
	4257	0.00148	0.00091899
	4258	0.00155	0.000955266
	4259	0.0016	0.00097945
	4260	0.0016	0.000997588
	4261	0.00157	0.00097945
	4262	0.00152	0.00094922
	4263	0.00149	0.00091899
	4264	0.00151	0.000912944
	4265	0.00157	0.000937128
	4266	0.00165	0.00097945
	4267	0.00169	0.00104
	4268	0.00169	0.00103
	4269	0.00165	0.00101
	4270	0.0016	0.000961312
	4271	0.00158	0.000937128
	4272	0.0016	0.000955266
	4273	0.00168	0.000991542
	4274	0.00175	0.00102
	4275	0.00179	0.00104
	4276	0.00176	0.00102
	4277	0.00169	0.00097945
	4278	0.00166	0.00094922
	4279	0.00167	0.000967358
	4280	0.00174	0.001
	4281	0.0018	0.00105
	4282	0.00183	0.00106
	4283	0.0018	0.00105
	4284	0.00174	0.00101
	4285	0.00173	0.00102
	4286	0.00178	0.00106
	4287	0.00187	0.00109
	4288	0.00193	0.00112
	4289	0.00192	0.00111
	4290	0.00186	0.00108
	4291	0.00185	0.00107
	4292	0.00189	0.00111
	4293	0.00197	0.00114
	4294	0.00201	0.00115
	4295	0.00197	0.00112
	4296	0.00192	0.00109
	4297	0.00193	0.00109
	4298	0.00203	0.00115
	4299	0.00209	0.00122
	4300	0.00207	0.0012
	4301	0.002	0.00114
	4302	0.00198	0.00111
	4303	0.00204	0.00113
	4304	0.00212	0.00117
	4305	0.00212	0.00118
	4306	0.00207	0.00114
	4307	0.00205	0.00112
	4308	0.00212	0.00116
	4309	0.00221	0.00119
	4310	0.00221	0.00118
	4311	0.00216	0.00114
	4312	0.00215	0.00114
	4313	0.00222	0.00119
	4314	0.0023	0.0012
	4315	0.00227	0.0012
	4316	0.00221	0.00119
	4317	0.00224	0.0012
	4318	0.00233	0.00125
	4319	0.00237	0.00126
	4320	0.00232	0.00123
	4321	0.00228	0.00122
	4322	0.00235	0.00126
	4323	0.00241	0.00129
	4324	0.00238	0.00128
	4325	0.00235	0.00128
	4326	0.00239	0.00131
	4327	0.00247	0.00134
	4328	0.00247	0.00133
	4329	0.00243	0.00131
	4330	0.00246	0.00132
	4331	0.00255	0.00136
	4332	0.00254	0.00137
	4333	0.00248	0.00134
	4334	0.00252	0.00134
	4335	0.0026	0.00138
	4336	0.00261	0.00137
	4337	0.00256	0.00134
	4338	0.0026	0.00137
	4339	0.00268	0.00141
	4340	0.00267	0.0014
	4341	0.00263	0.00137
	4342	0.00268	0.0014
	4343	0.00274	0.00143
	4344	0.00271	0.00141
	4345	0.00268	0.0014
	4346	0.00277	0.00145
	4347	0.00282	0.00146
	4348	0.00276	0.00141
	4349	0.0028	0.00143
	4350	0.00288	0.00147
	4351	0.00286	0.00146
	4352	0.00282	0.00143
	4353	0.00288	0.00146
	4354	0.00291	0.00148
	4355	0.00288	0.00146
	4356	0.00292	0.00146
	4357	0.00301	0.0015
	4358	0.00298	0.00151
	4359	0.00297	0.0015
	4360	0.00307	0.00154
	4361	0.00309	0.00155
	4362	0.00304	0.00154
	4363	0.0031	0.00158
	4364	0.00316	0.00161
	4365	0.0031	0.00159
	4366	0.00313	0.0016
	4367	0.0032	0.00163
	4368	0.00316	0.00161
	4369	0.00316	0.0016
	4370	0.00327	0.00163
	4371	0.00325	0.00161
	4372	0.00325	0.00161
	4373	0.00333	0.00165
	4374	0.00331	0.00163
	4375	0.0033	0.00162
	4376	0.00337	0.00167
	4377	0.00336	0.00166
	4378	0.00336	0.00167
	4379	0.00345	0.00174
	4380	0.00346	0.00172
	4381	0.00345	0.00172
	4382	0.00352	0.00177
	4383	0.00351	0.00175
	4384	0.00351	0.00172
	4385	0.00359	0.00176
	4386	0.00356	0.00175
	4387	0.00357	0.00176
	4388	0.00365	0.00178
	4389	0.00363	0.00176
	4390	0.00366	0.00178
	4391	0.00371	0.00181
	4392	0.00367	0.00178
	4393	0.00373	0.00181
	4394	0.00376	0.00184
	4395	0.00374	0.00184
	4396	0.00385	0.00188
	4397	0.00383	0.00186
	4398	0.00384	0.00187
	4399	0.00392	0.0019
	4400	0.00389	0.00189
	4401	0.00395	0.0019
	4402	0.004	0.00192
	4403	0.00398	0.00193
	4404	0.00407	0.00196
	4405	0.00406	0.00195
	4406	0.00407	0.00195
	4407	0.00413	0.00198
	4408	0.00411	0.00196
	4409	0.00417	0.00198
	4410	0.00418	0.00198
	4411	0.00419	0.00198
	4412	0.00426	0.00201
	4413	0.00423	0.00198
	4414	0.00429	0.00202
	4415	0.00432	0.00204
	4416	0.00434	0.00205
	4417	0.00441	0.00209
	4418	0.0044	0.00207
	4419	0.00449	0.00211
	4420	0.00449	0.00211
	4421	0.00452	0.00214
	4422	0.00458	0.00217
	4423	0.00457	0.00217
	4424	0.00466	0.0022
	4425	0.00466	0.00219
	4426	0.00472	0.00221
	4427	0.00476	0.00222
	4428	0.00478	0.00221
	4429	0.00482	0.00222
	4430	0.00482	0.00222
	4431	0.0049	0.00225
	4432	0.0049	0.00225
	4433	0.00499	0.00229
	4434	0.00502	0.0023
	4435	0.00505	0.00232
	4436	0.00511	0.00234
	4437	0.00511	0.00235
	4438	0.00517	0.00238
	4439	0.00518	0.00237
	4440	0.00525	0.00239
	4441	0.00526	0.00239
	4442	0.00531	0.00239
	4443	0.00532	0.00239
	4444	0.00537	0.00242
	4445	0.00543	0.00244
	4446	0.00547	0.00245
	4447	0.00552	0.0025
	4448	0.00555	0.00253
	4449	0.0056	0.00256
	4450	0.00561	0.00255
	4451	0.00568	0.00259
	4452	0.00571	0.00258
	4453	0.00579	0.00261
	4454	0.00582	0.00259
	4455	0.00589	0.00262
	4456	0.00593	0.00264
	4457	0.00601	0.00268
	4458	0.00605	0.00269
	4459	0.00611	0.00271
	4460	0.00614	0.00273
	4461	0.0062	0.00276
	4462	0.00623	0.00276
	4463	0.00629	0.00279
	4464	0.00634	0.0028
	4465	0.00641	0.00282
	4466	0.00648	0.00284
	4467	0.00653	0.00288
	4468	0.00659	0.0029
	4469	0.00664	0.00292
	4470	0.00668	0.00294
	4471	0.00675	0.00296
	4472	0.0068	0.00297
	4473	0.00687	0.00299
	4474	0.00691	0.003
	4475	0.00699	0.00303
	4476	0.00704	0.00304
	4477	0.00712	0.00308
	4478	0.00716	0.00309
	4479	0.00724	0.00312
	4480	0.00729	0.00313
	4481	0.00737	0.00316
	4482	0.00741	0.0032
	4483	0.0075	0.00323
	4484	0.00755	0.00326
	4485	0.00761	0.00331
	4486	0.00767	0.00333
	4487	0.00776	0.00336
	4488	0.00782	0.00337
	4489	0.0079	0.00339
	4490	0.00796	0.00341
	4491	0.00802	0.00343
	4492	0.00811	0.00346
	4493	0.00818	0.00347
	4494	0.00827	0.00351
	4495	0.00833	0.00356
	4496	0.00843	0.00362
	4497	0.00851	0.00365
	4498	0.0086	0.00369
	4499	0.00867	0.00372
	4500	0.00875	0.00375
	4501	0.00884	0.00378
	4502	0.00891	0.0038
	4503	0.009	0.00383
	4504	0.00908	0.00385
	4505	0.00916	0.00388
	4506	0.00924	0.00392
	4507	0.00934	0.00395
	4508	0.00944	0.00398
	4509	0.00952	0.00401
	4510	0.00963	0.00404
	4511	0.00971	0.0041
	4512	0.00979	0.00414
	4513	0.00986	0.00418
	4514	0.00995	0.00421
	4515	0.01005	0.00424
	4516	0.01014	0.00426
	4517	0.01025	0.00431
	4518	0.01034	0.00437
	4519	0.01045	0.00441
	4520	0.01054	0.00444
	4521	0.01062	0.00449
	4522	0.01073	0.00453
	4523	0.01082	0.00456
	4524	0.01093	0.00461
	4525	0.01105	0.00465
	4526	0.01116	0.00469
	4527	0.01128	0.00473
	4528	0.01139	0.00478
	4529	0.01149	0.00482
	4530	0.0116	0.00487
	4531	0.01171	0.0049
	4532	0.01183	0.00495
	4533	0.01197	0.00498
	4534	0.01209	0.00505
	4535	0.01221	0.00511
	4536	0.01233	0.00518
	4537	0.01245	0.00522
	4538	0.01257	0.00527
	4539	0.01268	0.00531
	4540	0.0128	0.00535
	4541	0.01294	0.0054
	4542	0.01307	0.00544
	4543	0.01319	0.0055
	4544	0.01333	0.00556
	4545	0.01346	0.00562
	4546	0.01362	0.00568
	4547	0.01377	0.00573
	4548	0.01389	0.0058
	4549	0.01404	0.00586
	4550	0.01419	0.00591
	4551	0.01432	0.00596
	4552	0.01446	0.00602
	4553	0.01461	0.00608
	4554	0.01476	0.00612
	4555	0.01493	0.00619
	4556	0.01509	0.00626
	4557	0.01524	0.00633
	4558	0.01539	0.0064
	4559	0.01553	0.00646
	4560	0.01568	0.00652
	4561	0.01584	0.00657
	4562	0.016	0.00664
	4563	0.01615	0.00671
	4564	0.01632	0.00679
	4565	0.01651	0.00686
	4566	0.01667	0.00692
	4567	0.01683	0.00698
	4568	0.01702	0.00707
	4569	0.01719	0.00715
	4570	0.01738	0.0072
	4571	0.01756	0.00727
	4572	0.01773	0.00734
	4573	0.01789	0.00741
	4574	0.01808	0.0075
	4575	0.01828	0.00757
	4576	0.01845	0.00764
	4577	0.01864	0.0077
	4578	0.01886	0.00778
	4579	0.01908	0.00785
	4580	0.01927	0.00794
	4581	0.01947	0.00803
	4582	0.01965	0.00813
	4583	0.01984	0.0082
	4584	0.02005	0.00826
	4585	0.02025	0.00834
	4586	0.02045	0.00843
	4587	0.02066	0.00852
	4588	0.02088	0.00862
	4589	0.0211	0.00871
	4590	0.02132	0.00879
	4591	0.02154	0.00886
	4592	0.02177	0.00895
	4593	0.02201	0.00905
	4594	0.02224	0.00915
	4595	0.02247	0.00924
	4596	0.02272	0.00933
	4597	0.02297	0.00942
	4598	0.02322	0.00952
	4599	0.02347	0.00964
	4600	0.02372	0.00974
	4601	0.02398	0.00982
	4602	0.02424	0.00993
	4603	0.02449	0.01004
	4604	0.02477	0.01014
	4605	0.02505	0.01024
	4606	0.02534	0.01036
	4607	0.02562	0.01047
	4608	0.0259	0.01058
	4609	0.02617	0.01069
	4610	0.02645	0.01079
	4611	0.02674	0.01089
	4612	0.02702	0.01101
	4613	0.02733	0.01114
	4614	0.02765	0.01126
	4615	0.02795	0.01137
	4616	0.02826	0.01147
	4617	0.02856	0.01158
	4618	0.02889	0.01172
	4619	0.02921	0.01183
	4620	0.02953	0.01197
	4621	0.02988	0.0121
	4622	0.03022	0.01226
	4623	0.03055	0.01241
	4624	0.03091	0.01255
	4625	0.03126	0.0127
	4626	0.03161	0.01285
	4627	0.03198	0.013
	4628	0.03236	0.01314
	4629	0.03272	0.01329
	4630	0.03308	0.01345
	4631	0.03345	0.01362
	4632	0.03385	0.01378
	4633	0.03427	0.01394
	4634	0.03466	0.01409
	4635	0.03507	0.01426
	4636	0.0355	0.01443
	4637	0.03593	0.01458
	4638	0.03637	0.01476
	4639	0.03679	0.01492
	4640	0.03722	0.01509
	4641	0.03767	0.01528
	4642	0.03814	0.01546
	4643	0.03863	0.01564
	4644	0.0391	0.01583
	4645	0.03956	0.01599
	4646	0.04004	0.01617
	4647	0.04053	0.01635
	4648	0.04103	0.01658
	4649	0.04153	0.01681
	4650	0.04204	0.01703
	4651	0.04258	0.01724
	4652	0.04314	0.01747
	4653	0.04368	0.01768
	4654	0.04423	0.01788
	4655	0.04479	0.0181
	4656	0.04538	0.01833
	4657	0.04597	0.01856
	4658	0.04656	0.01877
	4659	0.04717	0.01901
	4660	0.04781	0.01924
	4661	0.04843	0.01946
	4662	0.04909	0.01972
	4663	0.04975	0.01996
	4664	0.05042	0.02019
	4665	0.05108	0.02046
	4666	0.05175	0.02071
	4667	0.05245	0.02096
	4668	0.05317	0.02124
	4669	0.05389	0.02152
	4670	0.05463	0.02179
	4671	0.05538	0.02208
	4672	0.05615	0.02237
	4673	0.05693	0.0227
	4674	0.05774	0.02305
	4675	0.05856	0.02339
	4676	0.0594	0.02371
	4677	0.06025	0.02403
	4678	0.06111	0.02435
	4679	0.06197	0.02469
	4680	0.06286	0.02502
	4681	0.06379	0.02537
	4682	0.06473	0.02573
	4683	0.06568	0.02608
	4684	0.06667	0.02645
	4685	0.06764	0.02683
	4686	0.06865	0.02721
	4687	0.06967	0.02761
	4688	0.0707	0.02801
	4689	0.07175	0.02841
	4690	0.07285	0.02884
	4691	0.07398	0.02928
	4692	0.07513	0.02972
	4693	0.07629	0.03016
	4694	0.07747	0.03059
	4695	0.07864	0.03104
	4696	0.07986	0.03152
	4697	0.08116	0.03199
	4698	0.08247	0.03246
	4699	0.08377	0.03296
	4700	0.08513	0.03348
	4701	0.08651	0.03401
	4702	0.08793	0.03455
	4703	0.08937	0.03509
	4704	0.09085	0.03563
	4705	0.09235	0.03619
	4706	0.09388	0.03675
	4707	0.09545	0.03732
	4708	0.09706	0.0379
	4709	0.0987	0.03849
	4710	0.10038	0.03908
	4711	0.10208	0.03969
	4712	0.10383	0.0403
	4713	0.10562	0.04093
	4714	0.10741	0.04155
	4715	0.10924	0.04219
	4716	0.1111	0.04282
	4717	0.11299	0.04345
	4718	0.11497	0.04407
	4719	0.11699	0.04467
	4720	0.11905	0.04527
	4721	0.12119	0.0459
	4722	0.12333	0.04651
	4723	0.12548	0.04712
	4724	0.12769	0.04774
	4725	0.12992	0.04834
	4726	0.1322	0.04891
	4727	0.13452	0.04947
	4728	0.13691	0.05005
	4729	0.13935	0.05064
	4730	0.14185	0.05121
	4731	0.14437	0.05175
	4732	0.14693	0.05219
	4733	0.14955	0.05264
	4734	0.15222	0.05307
	4735	0.15491	0.05347
	4736	0.15764	0.05384
	4737	0.1604	0.05416
	4738	0.16323	0.05446
	4739	0.16609	0.05469
	4740	0.169	0.05488
	4741	0.17199	0.05506
	4742	0.17498	0.05518
	4743	0.17805	0.05525
	4744	0.18116	0.05525
	4745	0.1843	0.05522
	4746	0.18754	0.05516
	4747	0.19082	0.05505
	4748	0.19409	0.0549
	4749	0.19739	0.0547
	4750	0.20068	0.05446
	4751	0.204	0.05419
	4752	0.2074	0.05388
	4753	0.21075	0.05357
	4754	0.21415	0.05322
	4755	0.21756	0.05284
	4756	0.22093	0.05243
	4757	0.2243	0.05198
	4758	0.22762	0.05148
	4759	0.23088	0.05097
	4760	0.23413	0.05047
	4761	0.23723	0.04992
	4762	0.24019	0.04938
	4763	0.24308	0.04882
	4764	0.24583	0.04827
	4765	0.24845	0.04772
	4766	0.251	0.04718
	4767	0.25334	0.04669
	4768	0.25553	0.04622
	4769	0.25752	0.04578
	4770	0.25934	0.04541
	4771	0.26097	0.04509
	4772	0.26237	0.04481
	4773	0.26356	0.04459
	4774	0.26452	0.04443
	4775	0.26523	0.04433
	4776	0.26582	0.04435
	4777	0.26623	0.04444
	4778	0.2663	0.04461
	4779	0.26623	0.04486
	4780	0.26593	0.04521
	4781	0.26541	0.0456
	4782	0.26481	0.04606
	4783	0.26402	0.04661
	4784	0.26304	0.0472
	4785	0.26194	0.04787
	4786	0.26068	0.04858
	4787	0.2593	0.04935
	4788	0.25784	0.05016
	4789	0.2562	0.05101
	4790	0.25449	0.05194
	4791	0.2527	0.05289
	4792	0.25081	0.05386
	4793	0.2489	0.05487
	4794	0.24693	0.05588
	4795	0.2449	0.05694
	4796	0.2429	0.05806
	4797	0.24083	0.05917
	4798	0.23876	0.0603
	4799	0.23671	0.06146
	4800	0.23461	0.06257
	4801	0.23253	0.06369
	4802	0.2305	0.0648
	4803	0.22844	0.06591
	4804	0.22644	0.06705
	4805	0.22443	0.06817
	4806	0.22247	0.06929
	4807	0.22057	0.07041
	4808	0.21868	0.07151
	4809	0.21683	0.07257
	4810	0.21504	0.07362
	4811	0.21324	0.0746
	4812	0.21145	0.07558
	4813	0.20972	0.07656
	4814	0.20801	0.07746
	4815	0.20633	0.07834
	4816	0.20468	0.07919
	4817	0.20311	0.08001
	4818	0.20164	0.0808
	4819	0.20021	0.08152
	4820	0.19877	0.08221
	4821	0.19744	0.0829
	4822	0.19614	0.08351
	4823	0.19496	0.08406
	4824	0.19385	0.08457
	4825	0.19279	0.08502
	4826	0.19179	0.08542
	4827	0.19088	0.08578
	4828	0.19008	0.08606
	4829	0.1894	0.08629
	4830	0.18879	0.08648
	4831	0.18822	0.08658
	4832	0.18779	0.08665
	4833	0.18741	0.08666
	4834	0.18711	0.08661
	4835	0.18697	0.08652
	4836	0.18689	0.08637
	4837	0.18694	0.08618
	4838	0.18712	0.08591
	4839	0.18732	0.08557
	4840	0.18756	0.08523
	4841	0.18788	0.08481
	4842	0.18828	0.08436
	4843	0.18877	0.08387
	4844	0.18931	0.08334
	4845	0.18993	0.08282
	4846	0.19059	0.08227
	4847	0.19124	0.08167
	4848	0.19195	0.08106
	4849	0.19269	0.08044
	4850	0.19339	0.07977
	4851	0.19412	0.0791
	4852	0.19486	0.07843
	4853	0.19556	0.07774
	4854	0.19625	0.07708
	4855	0.19692	0.07642
	4856	0.19756	0.07576
	4857	0.19821	0.07512
	4858	0.1988	0.07446
	4859	0.19935	0.07382
	4860	0.1999	0.07317
	4861	0.20038	0.07255
	4862	0.20085	0.07195
	4863	0.20129	0.07136
	4864	0.20167	0.07079
	4865	0.20201	0.07023
	4866	0.20232	0.0697
	4867	0.20258	0.06918
	4868	0.20285	0.06869
	4869	0.2031	0.06819
	4870	0.2033	0.06772
	4871	0.20344	0.06725
	4872	0.20358	0.06679
	4873	0.20374	0.06635
	4874	0.20387	0.06594
	4875	0.20394	0.06552
	4876	0.204	0.06513
	4877	0.20408	0.06475
	4878	0.2041	0.06437
	4879	0.20416	0.06401
	4880	0.20422	0.06368
	4881	0.20426	0.06337
	4882	0.20425	0.06307
	4883	0.20425	0.06276
	4884	0.20425	0.06249
	4885	0.20426	0.06221
	4886	0.20425	0.06195
	4887	0.20423	0.06172
	4888	0.20426	0.06146
	4889	0.2042	0.06122
	4890	0.20417	0.061
	4891	0.20422	0.06078
	4892	0.20422	0.06057
	4893	0.20419	0.06039
	4894	0.20422	0.06021
	4895	0.20423	0.06004
	4896	0.20429	0.05989
	4897	0.20433	0.05976
	4898	0.20437	0.05964
	4899	0.20445	0.0595
	4900	0.20448	0.0594
	4901	0.20451	0.05927
	4902	0.2046	0.05918
	4903	0.2047	0.05911
	4904	0.20483	0.05903
	4905	0.20498	0.05895
	4906	0.20513	0.05888
	4907	0.2053	0.0588
	4908	0.20544	0.05875
	4909	0.20564	0.05868
	4910	0.20584	0.05862
	4911	0.20602	0.05862
	4912	0.20619	0.0586
	4913	0.20639	0.05857
	4914	0.20659	0.05857
	4915	0.20685	0.05856
	4916	0.20705	0.05854
	4917	0.2073	0.05854
	4918	0.20765	0.05856
	4919	0.20795	0.05858
	4920	0.20821	0.0586
	4921	0.20857	0.05864
	4922	0.20893	0.05868
	4923	0.20929	0.05875
	4924	0.20961	0.0588
	4925	0.20997	0.05888
	4926	0.21036	0.05894
	4927	0.21079	0.05901
	4928	0.21122	0.05911
	4929	0.21169	0.0592
	4930	0.21214	0.05931
	4931	0.2127	0.05941
	4932	0.21319	0.05952
	4933	0.21369	0.05963
	4934	0.21425	0.05971
	4935	0.21481	0.05983
	4936	0.21533	0.05997
	4937	0.21592	0.0601
	4938	0.21653	0.06024
	4939	0.21708	0.06039
	4940	0.21771	0.06053
	4941	0.21833	0.06067
	4942	0.21895	0.06083
	4943	0.21966	0.061
	4944	0.22033	0.06118
	4945	0.22104	0.06133
	4946	0.22177	0.06154
	4947	0.2225	0.06172
	4948	0.22324	0.06192
	4949	0.22403	0.06215
	4950	0.22486	0.06236
	4951	0.22565	0.06257
	4952	0.22646	0.06279
	4953	0.22737	0.06301
	4954	0.22828	0.06325
	4955	0.2292	0.06349
	4956	0.23014	0.06375
	4957	0.23111	0.06399
	4958	0.23212	0.06425
	4959	0.23315	0.06453
	4960	0.23415	0.06482
	4961	0.23513	0.0651
	4962	0.23619	0.06539
	4963	0.23727	0.0657
	4964	0.23833	0.06599
	4965	0.23945	0.06631
	4966	0.24056	0.06663
	4967	0.24171	0.06696
	4968	0.24292	0.06729
	4969	0.24414	0.06765
	4970	0.24539	0.06801
	4971	0.24668	0.06839
	4972	0.24794	0.06877
	4973	0.24926	0.06917
	4974	0.25065	0.0696
	4975	0.252	0.07002
	4976	0.25341	0.07043
	4977	0.25485	0.07085
	4978	0.25631	0.07129
	4979	0.25784	0.07174
	4980	0.25936	0.07218
	4981	0.26085	0.07264
	4982	0.26244	0.07313
	4983	0.26402	0.0736
	4984	0.26565	0.07409
	4985	0.26741	0.07461
	4986	0.2691	0.0751
	4987	0.27081	0.07561
	4988	0.27259	0.07614
	4989	0.2744	0.07669
	4990	0.27625	0.07724
	4991	0.27806	0.07779
	4992	0.27992	0.07837
	4993	0.28186	0.07897
	4994	0.28381	0.0796
	4995	0.28585	0.08025
	4996	0.28792	0.08092
	4997	0.28998	0.08156
	4998	0.29218	0.08222
	4999	0.29437	0.08288
	5000	0.29662	0.08357
	5001	0.2989	0.08428
	5002	0.30118	0.08496
	5003	0.30354	0.08569
	5004	0.30599	0.08646
	5005	0.30849	0.08721
	5006	0.31101	0.08799
	5007	0.3137	0.08879
	5008	0.31629	0.08957
	5009	0.31896	0.09038
	5010	0.32176	0.09123
	5011	0.32448	0.09207
	5012	0.32732	0.09295
	5013	0.33015	0.09382
	5014	0.33306	0.0947
	5015	0.33613	0.09563
	5016	0.33922	0.09655
	5017	0.34244	0.09755
	5018	0.3457	0.09858
	5019	0.34891	0.0996
	5020	0.35234	0.10064
	5021	0.35576	0.10169
	5022	0.35922	0.10276
	5023	0.36277	0.1039
	5024	0.36637	0.10507
	5025	0.37007	0.10625
	5026	0.37391	0.10746
	5027	0.37775	0.10869
	5028	0.38166	0.10997
	5029	0.38575	0.11131
	5030	0.38989	0.11265
	5031	0.39414	0.11402
	5032	0.39857	0.11541
	5033	0.40301	0.11681
	5034	0.40757	0.11828
	5035	0.41224	0.11976
	5036	0.41706	0.12128
	5037	0.42193	0.12285
	5038	0.4268	0.12445
	5039	0.4318	0.12609
	5040	0.43698	0.12777
	5041	0.44222	0.12949
	5042	0.44768	0.13121
	5043	0.4532	0.133
	5044	0.45883	0.13483
	5045	0.46459	0.13668
	5046	0.47055	0.13865
	5047	0.47671	0.14063
	5048	0.483	0.14269
	5049	0.48934	0.14479
	5050	0.49585	0.14692
	5051	0.50243	0.14914
	5052	0.50911	0.15134
	5053	0.51609	0.15364
	5054	0.52327	0.15601
	5055	0.53055	0.15845
	5056	0.5381	0.16093
	5057	0.54576	0.16342
	5058	0.55356	0.166
	5059	0.56147	0.16866
	5060	0.56968	0.17136
	5061	0.57818	0.17415
	5062	0.5864	0.17698
	5063	0.59509	0.17989
	5064	0.60399	0.18293
	5065	0.61311	0.186
	5066	0.62237	0.18913
	5067	0.63165	0.19237
	5068	0.64121	0.19561
	5069	0.65086	0.19888
	5070	0.6608	0.20225
	5071	0.67099	0.20569
	5072	0.68132	0.20927
	5073	0.6918	0.21285
	5074	0.70249	0.2165
	5075	0.71334	0.22023
	5076	0.72419	0.22402
	5077	0.73527	0.22786
	5078	0.74641	0.2318
	5079	0.75785	0.23581
	5080	0.7693	0.23982
	5081	0.78085	0.24386
	5082	0.79242	0.24799
	5083	0.80407	0.25214
	5084	0.81573	0.2563
	5085	0.82728	0.26056
	5086	0.83873	0.26478
	5087	0.85012	0.26898
	5088	0.86117	0.2731
	5089	0.87224	0.27715
	5090	0.88289	0.28121
	5091	0.89331	0.28515
	5092	0.90348	0.28898
	5093	0.91346	0.29284
	5094	0.92285	0.29659
	5095	0.93179	0.30021
	5096	0.9403	0.30357
	5097	0.94823	0.30683
	5098	0.95603	0.31004
	5099	0.96303	0.313
	5100	0.96894	0.31569
	5101	0.97432	0.3181
	5102	0.97897	0.32029
	5103	0.98288	0.32233
	5104	0.98614	0.3241
	5105	0.98837	0.32564
	5106	0.9901	0.32707
	5107	0.9912	0.32818
	5108	0.99126	0.32891
	5109	0.99047	0.32944
	5110	0.98888	0.3296
	5111	0.98646	0.3296
	5112	0.98333	0.32931
	5113	0.97933	0.32874
	5114	0.97485	0.32795
	5115	0.96975	0.32683
	5116	0.96365	0.32553
	5117	0.95719	0.32416
	5118	0.95047	0.32265
	5119	0.94284	0.32087
	5120	0.93501	0.31893
	5121	0.9267	0.31698
	5122	0.91816	0.3148
	5123	0.90959	0.3126
	5124	0.90062	0.31023
	5125	0.89115	0.30779
	5126	0.88167	0.3053
	5127	0.87196	0.30275
	5128	0.86228	0.30026
	5129	0.85266	0.29769
	5130	0.84293	0.29498
	5131	0.83315	0.29238
	5132	0.82318	0.28975
	5133	0.81325	0.28703
	5134	0.80387	0.28441
	5135	0.79408	0.28189
	5136	0.78413	0.27928
	5137	0.77458	0.27665
	5138	0.76511	0.27411
	5139	0.7557	0.27159
	5140	0.7465	0.26907
	5141	0.73729	0.26663
	5142	0.72844	0.26429
	5143	0.71951	0.26196
	5144	0.71065	0.25959
	5145	0.70211	0.25737
	5146	0.69381	0.2552
	5147	0.68571	0.25299
	5148	0.67768	0.25094
	5149	0.66983	0.24893
	5150	0.66195	0.24693
	5151	0.65427	0.24501
	5152	0.64683	0.24313
	5153	0.63971	0.24132
	5154	0.63272	0.23955
	5155	0.6257	0.23782
	5156	0.61883	0.23619
	5157	0.61215	0.23464
	5158	0.60563	0.23307
	5159	0.59931	0.23164
	5160	0.59299	0.23024
	5161	0.58678	0.22879
	5162	0.58088	0.22741
	5163	0.5751	0.22611
	5164	0.56931	0.22486
	5165	0.5637	0.22371
	5166	0.5583	0.22254
	5167	0.55298	0.22146
	5168	0.54773	0.22042
	5169	0.54259	0.21942
	5170	0.53771	0.21843
	5171	0.53284	0.21755
	5172	0.52807	0.2167
	5173	0.52355	0.21597
	5174	0.51911	0.21524
	5175	0.51472	0.21444
	5176	0.51039	0.2137
	5177	0.50611	0.21302
	5178	0.50194	0.21238
	5179	0.49795	0.21184
	5180	0.49409	0.21132
	5181	0.49037	0.21084
	5182	0.48677	0.21041
	5183	0.48312	0.21009
	5184	0.4795	0.20979
	5185	0.47596	0.20948
	5186	0.47268	0.2092
	5187	0.46937	0.20899
	5188	0.46609	0.20875
	5189	0.46295	0.20861
	5190	0.45983	0.20858
	5191	0.45664	0.20845
	5192	0.45371	0.20836
	5193	0.45081	0.20835
	5194	0.44803	0.20844
	5195	0.44534	0.20854
	5196	0.4426	0.20869
	5197	0.43998	0.20889
	5198	0.43746	0.20905
	5199	0.43483	0.20924
	5200	0.43234	0.20951
	5201	0.4299	0.20986
	5202	0.42749	0.21024
	5203	0.42521	0.2107
	5204	0.42302	0.21117
	5205	0.42099	0.21165
	5206	0.41894	0.2122
	5207	0.41688	0.21288
	5208	0.41491	0.21349
	5209	0.41299	0.21417
	5210	0.41102	0.21487
	5211	0.40913	0.21559
	5212	0.40723	0.21642
	5213	0.4055	0.21721
	5214	0.4039	0.21804
	5215	0.40226	0.21897
	5216	0.40059	0.2199
	5217	0.39889	0.2209
	5218	0.39729	0.22196
	5219	0.39582	0.22306
	5220	0.39434	0.22419
	5221	0.39293	0.22529
	5222	0.39148	0.22648
	5223	0.39015	0.22776
	5224	0.38887	0.22905
	5225	0.38765	0.23033
	5226	0.38638	0.23159
	5227	0.38516	0.23287
	5228	0.38405	0.23428
	5229	0.38305	0.23573
	5230	0.38201	0.23723
	5231	0.38094	0.23879
	5232	0.37997	0.24026
	5233	0.37912	0.24187
	5234	0.37819	0.24345
	5235	0.37734	0.24496
	5236	0.37653	0.24657
	5237	0.37567	0.24817
	5238	0.37498	0.24975
	5239	0.3742	0.25137
	5240	0.37353	0.25296
	5241	0.37293	0.25457
	5242	0.37243	0.2561
	5243	0.3719	0.25764
	5244	0.3714	0.25914
	5245	0.37111	0.26069
	5246	0.37071	0.26219
	5247	0.37034	0.2637
	5248	0.37011	0.26518
	5249	0.36986	0.26653
	5250	0.36951	0.26778
	5251	0.3694	0.26897
	5252	0.36938	0.27018
	5253	0.36936	0.2713
	5254	0.3694	0.27232
	5255	0.36956	0.27328
	5256	0.36972	0.27401
	5257	0.36994	0.27471
	5258	0.37021	0.27552
	5259	0.3705	0.27614
	5260	0.37096	0.2765
	5261	0.37134	0.2768
	5262	0.3718	0.27709
	5263	0.37224	0.27726
	5264	0.37268	0.27731
	5265	0.37324	0.27725
	5266	0.37377	0.27704
	5267	0.37436	0.27688
	5268	0.37505	0.27657
	5269	0.37572	0.27615
	5270	0.37646	0.27581
	5271	0.37729	0.27544
	5272	0.37817	0.27496
	5273	0.37901	0.27439
	5274	0.37985	0.27385
	5275	0.38069	0.27334
	5276	0.38164	0.27279
	5277	0.38257	0.27216
	5278	0.38358	0.27165
	5279	0.38459	0.27119
	5280	0.38566	0.27076
	5281	0.38696	0.27039
	5282	0.3881	0.26997
	5283	0.38923	0.26964
	5284	0.39055	0.26947
	5285	0.39179	0.26925
	5286	0.39313	0.26911
	5287	0.39467	0.26907
	5288	0.39619	0.26902
	5289	0.3979	0.26912
	5290	0.39943	0.26927
	5291	0.40113	0.26942
	5292	0.40315	0.26974
	5293	0.40511	0.27012
	5294	0.40717	0.27033
	5295	0.40946	0.27081
	5296	0.41193	0.27131
	5297	0.41463	0.27175
	5298	0.41746	0.27233
	5299	0.42049	0.27294
	5300	0.42377	0.2735
	5301	0.42721	0.27411
	5302	0.43076	0.27463
	5303	0.43463	0.27518
	5304	0.43885	0.27579
	5305	0.44342	0.27633
	5306	0.44847	0.27698
	5307	0.45338	0.27749
	5308	0.45863	0.27793
	5309	0.46443	0.2783
	5310	0.4704	0.27856
	5311	0.47659	0.27894
	5312	0.48319	0.27929
	5313	0.48973	0.27951
	5314	0.49664	0.27969
	5315	0.50379	0.27978
	5316	0.51104	0.27969
	5317	0.51873	0.27963
	5318	0.52675	0.27952
	5319	0.53475	0.27936
	5320	0.54294	0.27922
	5321	0.55122	0.27903
	5322	0.55974	0.27874
	5323	0.56823	0.27836
	5324	0.57665	0.27784
	5325	0.58522	0.27741
	5326	0.59382	0.27686
	5327	0.6023	0.27625
	5328	0.6109	0.27568
	5329	0.61939	0.27497
	5330	0.62774	0.27411
	5331	0.63618	0.27333
	5332	0.64448	0.2725
	5333	0.65251	0.27158
	5334	0.66057	0.27066
	5335	0.66835	0.26958
	5336	0.67597	0.26844
	5337	0.68344	0.26729
	5338	0.69074	0.26603
	5339	0.69787	0.26469
	5340	0.70441	0.26326
	5341	0.7107	0.26172
	5342	0.71693	0.26024
	5343	0.72292	0.2586
	5344	0.72849	0.25679
	5345	0.73364	0.25495
	5346	0.73847	0.2531
	5347	0.74302	0.2512
	5348	0.74694	0.2493
	5349	0.75037	0.24725
	5350	0.75345	0.24512
	5351	0.75583	0.24289
	5352	0.75759	0.24056
	5353	0.7591	0.23831
	5354	0.75979	0.23593
	5355	0.75984	0.23351
	5356	0.75973	0.23111
	5357	0.75846	0.22862
	5358	0.75654	0.22611
	5359	0.75446	0.22365
	5360	0.75149	0.22111
	5361	0.74798	0.21856
	5362	0.74385	0.21607
	5363	0.73888	0.21354
	5364	0.7335	0.21102
	5365	0.72752	0.20849
	5366	0.72103	0.20593
	5367	0.71412	0.20342
	5368	0.70654	0.20099
	5369	0.6986	0.1985
	5370	0.69048	0.19607
	5371	0.68199	0.19367
	5372	0.67329	0.19132
	5373	0.66443	0.18898
	5374	0.65504	0.18658
	5375	0.64552	0.18424
	5376	0.63574	0.18197
	5377	0.6259	0.17969
	5378	0.61593	0.1775
	5379	0.60605	0.17528
	5380	0.59601	0.17313
	5381	0.58602	0.17104
	5382	0.57582	0.16891
	5383	0.56589	0.16685
	5384	0.55606	0.16486
	5385	0.54621	0.16281
	5386	0.53651	0.16076
	5387	0.52691	0.15876
	5388	0.51726	0.15679
	5389	0.50785	0.15485
	5390	0.49848	0.15296
	5391	0.48924	0.15107
	5392	0.48021	0.14925
	5393	0.47125	0.14741
	5394	0.46249	0.14558
	5395	0.4539	0.14382
	5396	0.44537	0.14204
	5397	0.4372	0.14027
	5398	0.42916	0.13856
	5399	0.42128	0.13678
	5400	0.41351	0.13506
	5401	0.40585	0.13333
	5402	0.39838	0.13161
	5403	0.39113	0.12987
	5404	0.384	0.1281
	5405	0.37715	0.12632
	5406	0.37041	0.12458
	5407	0.3638	0.12279
	5408	0.35737	0.12099
	5409	0.35116	0.1192
	5410	0.34505	0.11739
	5411	0.339	0.11558
	5412	0.33304	0.11372
	5413	0.3272	0.11181
	5414	0.3216	0.10993
	5415	0.31608	0.10805
	5416	0.31065	0.10619
	5417	0.30541	0.10429
	5418	0.30027	0.10233
	5419	0.29531	0.10045
	5420	0.29039	0.09859
	5421	0.28552	0.09671
	5422	0.28096	0.09484
	5423	0.2764	0.09299
	5424	0.27185	0.09114
	5425	0.2676	0.08932
	5426	0.2634	0.0875
	5427	0.25914	0.0857
	5428	0.25508	0.08397
	5429	0.25113	0.08221
	5430	0.2472	0.08047
	5431	0.24339	0.07879
	5432	0.23973	0.07715
	5433	0.2361	0.07554
	5434	0.23251	0.07395
	5435	0.22906	0.07238
	5436	0.22569	0.07083
	5437	0.22234	0.06934
	5438	0.2192	0.06788
	5439	0.21598	0.06643
	5440	0.21275	0.06499
	5441	0.20983	0.06362
	5442	0.20686	0.06229
	5443	0.20373	0.06099
	5444	0.20098	0.05973
	5445	0.19826	0.05848
	5446	0.19533	0.05724
	5447	0.19276	0.05606
	5448	0.1902	0.05493
	5449	0.18748	0.05382
	5450	0.18504	0.05274
	5451	0.18256	0.05168
	5452	0.18005	0.05062
	5453	0.17785	0.04962
	5454	0.17545	0.04865
	5455	0.17307	0.04768
	5456	0.17102	0.04674
	5457	0.1687	0.04583
	5458	0.16657	0.04496
	5459	0.16461	0.04412
	5460	0.16234	0.04327
	5461	0.16045	0.04247
	5462	0.15857	0.04171
	5463	0.1564	0.04093
	5464	0.15466	0.0402
	5465	0.1527	0.03947
	5466	0.15075	0.03873
	5467	0.14917	0.03805
	5468	0.14714	0.03737
	5469	0.14547	0.03673
	5470	0.14383	0.03608
	5471	0.14192	0.03545
	5472	0.14051	0.03488
	5473	0.13877	0.03428
	5474	0.13718	0.03372
	5475	0.1358	0.03316
	5476	0.13394	0.03258
	5477	0.13265	0.03209
	5478	0.13108	0.03155
	5479	0.12957	0.03103
	5480	0.12834	0.03056
	5481	0.12667	0.03004
	5482	0.12556	0.02961
	5483	0.124	0.02914
	5484	0.12267	0.0287
	5485	0.12158	0.0283
	5486	0.12	0.02784
	5487	0.11908	0.02747
	5488	0.11752	0.02702
	5489	0.11635	0.02664
	5490	0.11522	0.02626
	5491	0.1138	0.02585
	5492	0.11296	0.02554
	5493	0.11137	0.02512
	5494	0.11054	0.02481
	5495	0.10923	0.02444
	5496	0.10818	0.02411
	5497	0.1072	0.0238
	5498	0.10588	0.02346
	5499	0.10518	0.0232
	5500	0.10373	0.02284
	5501	0.10313	0.02261
	5502	0.10177	0.02227
	5503	0.10099	0.022
	5504	0.09994	0.02171
	5505	0.09891	0.02143
	5506	0.09815	0.02118
	5507	0.09692	0.02087
	5508	0.09642	0.02067
	5509	0.0951	0.02036
	5510	0.09464	0.02018
	5511	0.09327	0.01987
	5512	0.09282	0.01971
	5513	0.09165	0.01943
	5514	0.09106	0.01925
	5515	0.09003	0.019
	5516	0.08926	0.01881
	5517	0.0885	0.0186
	5518	0.08759	0.01838
	5519	0.087	0.0182
	5520	0.08593	0.01795
	5521	0.08545	0.0178
	5522	0.08428	0.01755
	5523	0.08401	0.01744
	5524	0.08282	0.01718
	5525	0.08259	0.01707
	5526	0.08134	0.0168
	5527	0.08113	0.01672
	5528	0.07993	0.01646
	5529	0.07976	0.01639
	5530	0.07854	0.01613
	5531	0.07842	0.01606
	5532	0.07724	0.0158
	5533	0.07715	0.01575
	5534	0.07594	0.01551
	5535	0.07585	0.01547
	5536	0.07466	0.01522
	5537	0.07461	0.01518
	5538	0.07342	0.01493
	5539	0.07337	0.01489
	5540	0.0722	0.01466
	5541	0.07212	0.01462
	5542	0.07104	0.0144
	5543	0.07096	0.01435
	5544	0.06999	0.01415
	5545	0.06979	0.01409
	5546	0.06891	0.01391
	5547	0.06857	0.01382
	5548	0.06792	0.01369
	5549	0.06739	0.01357
	5550	0.06697	0.01348
	5551	0.06619	0.01332
	5552	0.06606	0.01328
	5553	0.06507	0.01308
	5554	0.06514	0.01308
	5555	0.06401	0.01287
	5556	0.06417	0.01289
	5557	0.06308	0.01265
	5558	0.06312	0.01264
	5559	0.06225	0.01248
	5560	0.06199	0.01244
	5561	0.06154	0.01234
	5562	0.06083	0.0122
	5563	0.0608	0.01219
	5564	0.05978	0.01199
	5565	0.05998	0.01203
	5566	0.05891	0.01181
	5567	0.05901	0.01183
	5568	0.05821	0.01167
	5569	0.05786	0.01161
	5570	0.05768	0.01157
	5571	0.05682	0.01138
	5572	0.05704	0.01143
	5573	0.05596	0.01123
	5574	0.05612	0.01126
	5575	0.05541	0.01112
	5576	0.05498	0.01105
	5577	0.05493	0.01104
	5578	0.05396	0.01083
	5579	0.0543	0.01091
	5580	0.05333	0.01073
	5581	0.05323	0.01072
	5582	0.05294	0.01068
	5583	0.05212	0.0105
	5584	0.05245	0.01057
	5585	0.05144	0.01037
	5586	0.05146	0.01039
	5587	0.05114	0.01033
	5588	0.05036	0.01018
	5589	0.05071	0.01027
	5590	0.04973	0.01007
	5591	0.04969	0.01007
	5592	0.04952	0.01005
	5593	0.0486	0.00987
	5594	0.049	0.00996
	5595	0.04817	0.00981
	5596	0.04785	0.00976
	5597	0.04803	0.00982
	5598	0.047	0.00959
	5599	0.04726	0.00964
	5600	0.0469	0.00958
	5601	0.04613	0.00943
	5602	0.04655	0.00953
	5603	0.04572	0.00938
	5604	0.0454	0.00932
	5605	0.04567	0.00938
	5606	0.04466	0.00917
	5607	0.04473	0.0092
	5608	0.04471	0.00923
	5609	0.04373	0.00904
	5610	0.04407	0.00912
	5611	0.04372	0.00906
	5612	0.04291	0.00889
	5613	0.04337	0.00901
	5614	0.04281	0.00889
	5615	0.04213	0.00877
	5616	0.04264	0.0089
	5617	0.04193	0.00874
	5618	0.04141	0.00864
	5619	0.04189	0.00876
	5620	0.04109	0.00862
	5621	0.04065	0.00854
	5622	0.04113	0.00866
	5623	0.04034	0.00849
	5624	0.0399	0.0084
	5625	0.04039	0.00854
	5626	0.03967	0.00839
	5627	0.03912	0.00828
	5628	0.03964	0.00842
	5629	0.03904	0.0083
	5630	0.03836	0.00816
	5631	0.03888	0.00828
	5632	0.0385	0.00822
	5633	0.03761	0.00805
	5634	0.03803	0.00816
	5635	0.038	0.00817
	5636	0.037	0.00796
	5637	0.03714	0.00801
	5638	0.03746	0.00809
	5639	0.03652	0.00789
	5640	0.03622	0.00784
	5641	0.03678	0.008
	5642	0.03622	0.00788
	5643	0.03542	0.00771
	5644	0.03588	0.00784
	5645	0.0359	0.00788
	5646	0.03489	0.00765
	5647	0.03484	0.00765
	5648	0.03538	0.0078
	5649	0.03471	0.00765
	5650	0.03398	0.00749
	5651	0.03446	0.00763
	5652	0.03455	0.00768
	5653	0.03359	0.00747
	5654	0.03332	0.00743
	5655	0.03394	0.00759
	5656	0.0336	0.00753
	5657	0.03264	0.00732
	5658	0.03276	0.00737
	5659	0.0333	0.00752
	5660	0.03269	0.00739
	5661	0.03184	0.00721
	5662	0.03218	0.00731
	5663	0.03259	0.00743
	5664	0.03186	0.00726
	5665	0.03111	0.0071
	5666	0.03151	0.00723
	5667	0.03189	0.00734
	5668	0.03114	0.00718
	5669	0.03036	0.00701
	5670	0.03072	0.00712
	5671	0.03118	0.00724
	5672	0.03054	0.0071
	5673	0.02968	0.00691
	5674	0.02987	0.00699
	5675	0.03047	0.00716
	5676	0.03011	0.00707
	5677	0.02912	0.00685
	5678	0.02894	0.00683
	5679	0.02958	0.00703
	5680	0.02965	0.00706
	5681	0.02878	0.00686
	5682	0.0281	0.00671
	5683	0.02849	0.00683
	5684	0.02904	0.00698
	5685	0.02865	0.00692
	5686	0.02771	0.00668
	5687	0.02741	0.00663
	5688	0.02798	0.0068
	5689	0.02833	0.0069
	5690	0.02771	0.00677
	5691	0.02677	0.00655
	5692	0.02665	0.00653
	5693	0.02729	0.00672
	5694	0.02759	0.00681
	5695	0.02695	0.00668
	5696	0.02601	0.00646
	5697	0.02583	0.00643
	5698	0.02645	0.0066
	5699	0.02687	0.00674
	5700	0.02643	0.00664
	5701	0.02545	0.0064
	5702	0.02496	0.0063
	5703	0.02537	0.00643
	5704	0.026	0.00661
	5705	0.02599	0.00664
	5706	0.02522	0.00645
	5707	0.02435	0.00623
	5708	0.02417	0.00622
	5709	0.02473	0.0064
	5710	0.0253	0.00657
	5711	0.02516	0.00655
	5712	0.02434	0.00634
	5713	0.02347	0.00613
	5714	0.02329	0.00609
	5715	0.02382	0.00626
	5716	0.02442	0.00645
	5717	0.02447	0.00647
	5718	0.02379	0.00632
	5719	0.02285	0.00609
	5720	0.02232	0.00597
	5721	0.02255	0.00604
	5722	0.02321	0.00624
	5723	0.02367	0.00638
	5724	0.02351	0.00637
	5725	0.02279	0.00619
	5726	0.02188	0.00595
	5727	0.02136	0.00583
	5728	0.02152	0.00591
	5729	0.02213	0.00609
	5730	0.02271	0.00626
	5731	0.02283	0.00632
	5732	0.02234	0.00621
	5733	0.02146	0.00598
	5734	0.02063	0.00576
	5735	0.02027	0.00566
	5736	0.02052	0.00576
	5737	0.02115	0.00596
	5738	0.02174	0.00615
	5739	0.02195	0.00625
	5740	0.02169	0.00617
	5741	0.02097	0.00599
	5742	0.02008	0.00575
	5743	0.01935	0.00556
	5744	0.01906	0.0055
	5745	0.01929	0.00559
	5746	0.01988	0.00578
	5747	0.02053	0.00598
	5748	0.02096	0.00612
	5749	0.021	0.00615
	5750	0.02062	0.00605
	5751	0.0199	0.00588
	5752	0.01904	0.00563
	5753	0.01825	0.00542
	5754	0.01777	0.00528
	5755	0.01768	0.00528
	5756	0.01798	0.00539
	5757	0.01854	0.00558
	5758	0.01919	0.00578
	5759	0.01972	0.00597
	5760	0.02004	0.00608
	5761	0.02007	0.00611
	5762	0.01976	0.00604
	5763	0.01919	0.00588
	5764	0.01846	0.00567
	5765	0.01764	0.00544
	5766	0.01683	0.0052
	5767	0.01618	0.00502
	5768	0.01577	0.00492
	5769	0.01563	0.00488
	5770	0.0158	0.00495
	5771	0.01619	0.00508
	5772	0.01672	0.00527
	5773	0.01733	0.00548
	5774	0.01794	0.00568
	5775	0.01848	0.00588
	5776	0.01892	0.00605
	5777	0.01921	0.00615
	5778	0.01937	0.0062
	5779	0.0194	0.00623
	5780	0.01926	0.00622
	5781	0.01901	0.00615
	5782	0.01864	0.00605
	5783	0.01817	0.00591
	5784	0.01761	0.00575
	5785	0.01698	0.00556
	5786	0.01631	0.00536
	5787	0.01559	0.00513
	5788	0.01486	0.00492
	5789	0.01412	0.00469
	5790	0.01336	0.00444
	5791	0.01263	0.00421
	5792	0.0119	0.00398
	5793	0.01119	0.00376
	5794	0.0105	0.00354
	5795	0.00986	0.00333
	5796	0.00924	0.00314
	5797	0.00866	0.00294
	5798	0.00813	0.00277
	5799	0.00759	0.00259
	5800	0.0071	0.00242

## Sheet: Figure5 c1
	NaN	NaN	1.23159	0.0548667
Figure5 c1	NaN	NaN	0.0275566	1.22423
	1.12844	0.0208127	NaN	NaN
	0.0901625	1.15159	NaN	NaN
	NaN	NaN	NaN	0.222612
	NaN	NaN	0.0251338	NaN
	0.01195	0.00919476	NaN	NaN
	0.0260024	0.0181717	NaN	NaN
	NaN	NaN	0.0831541	0.0127742
	NaN	NaN	0.0060913	0.0815318
	0.00512104	0.00273943	NaN	NaN
	0.00457797	0.007546	NaN	NaN
	NaN	NaN	0.0157905	0.00122998
	NaN	NaN	0.00125147	0.0163806
	0.00161941	0.00472141	NaN	NaN
	0.00506033	0.00200496	NaN	NaN
	NaN	NaN	0.00287305	0.0109231
	NaN	NaN	0.0130076	0.00373728
	0.00308734	0.00248567	NaN	NaN
	0.00241105	0.00176003	NaN	NaN
	NaN	NaN	0.000468955	0.0305725
	NaN	NaN	0.0200998	0.00114111

[truncated: 6 more sheets: Figure5 c2, FigureS11 c, FigureS11 d, FigureS13 a, FigureS13 b, FigureS13 c]
